# Supplementary material for: Bypassing the lack of reactivity of endo-substituted norbornenes with the catalytic rectification–insertion mechanism
Source: Chem Sci. 2014 Dec 24;6(4):2172–81. doi: 10.1039/c4sc03575e (PMC5701727; doi:10.1039/c4sc03575e)
Supplement: Supplementary file 2 [file SC-006-C4SC03575E-s002.cif]

# Electronic Supplementary Material (ESI) for Chemical Science.
# This journal is © The Royal Society of Chemistry 2014

####################################################################### 
# 
# This file contains crystal structure data downloaded from the 
# Cambridge Structural Database (CSD) hosted by the Cambridge 
# Crystallographic Data Centre (CCDC).
# 
# Full information about CCDC data access policies and citation 
# guidelines are available at http://www.ccdc.cam.ac.uk/access/V1 
# 
# Audit and citation data items may have been added by the CCDC. 
# Please retain this information to preserve the provenance of 
# this file and to allow appropriate attribution of the data. 
# 
#######################################################################

data_clav003
_database_code_depnum_ccdc_archive 'CCDC 1034345'
_audit_update_record             
;
2014-11-17 deposited with the CCDC.
2014-12-24 downloaded from the CCDC.
;

_audit_creation_method           SHELXL-2013
_chemical_name_systematic        
; 
 ? 
;
_chemical_name_common            ?
_chemical_melting_point          ?
_chemical_formula_moiety         ?
_chemical_formula_sum            'C14 H23 F6 O6 Pd Sb'
_chemical_formula_weight         629.47

loop_
_atom_type_symbol
_atom_type_description
_atom_type_scat_dispersion_real
_atom_type_scat_dispersion_imag
_atom_type_scat_source
C C 0.0033 0.0016 'International Tables Vol C Tables 4.2.6.8 and 6.1.1.4'
H H 0.0000 0.0000 'International Tables Vol C Tables 4.2.6.8 and 6.1.1.4'
O O 0.0106 0.0060 'International Tables Vol C Tables 4.2.6.8 and 6.1.1.4'
F F 0.0171 0.0103 'International Tables Vol C Tables 4.2.6.8 and 6.1.1.4'
Pd Pd -0.9988 1.0072 'International Tables Vol C Tables 4.2.6.8 and 6.1.1.4'
Sb Sb -0.5866 1.5461 'International Tables Vol C Tables 4.2.6.8 and 6.1.1.4'

_space_group_crystal_system      triclinic
_space_group_IT_number           2
_space_group_name_H-M_alt        'P -1'
_space_group_name_Hall           '-P 1'

_shelx_space_group_comment       
; 
The symmetry employed for this shelxl refinement is uniquely defined 
by the following loop, which should always be used as a source of 
symmetry information in preference to the above space-group names. 
They are only intended as comments. 
;

loop_
_space_group_symop_operation_xyz
'x, y, z'
'-x, -y, -z'

_cell_length_a                   9.539(2)
_cell_length_b                   10.408(2)
_cell_length_c                   11.253(3)
_cell_angle_alpha                115.767(3)
_cell_angle_beta                 97.422(3)
_cell_angle_gamma                91.945(3)
_cell_volume                     992.6(4)
_cell_formula_units_Z            2
_cell_measurement_temperature    200(2)
_cell_measurement_reflns_used    1059
_cell_measurement_theta_min      2.18
_cell_measurement_theta_max      19.99

_exptl_crystal_description       needle
_exptl_crystal_colour            colourless
_exptl_crystal_density_meas      ?
_exptl_crystal_density_method    ?
_exptl_crystal_density_diffrn    2.106
_exptl_crystal_F_000             612
_exptl_transmission_factor_min   ?
_exptl_transmission_factor_max   ?
_exptl_crystal_size_max          0.215
_exptl_crystal_size_mid          0.047
_exptl_crystal_size_min          0.039
_exptl_absorpt_coefficient_mu    2.349
_shelx_estimated_absorpt_T_min   0.632
_shelx_estimated_absorpt_T_max   0.914
_exptl_absorpt_correction_type   multi-scan
_exptl_absorpt_correction_T_min  0.6614
_exptl_absorpt_correction_T_max  0.7456
_exptl_absorpt_process_details   'APEX2 (Bruker, 2007)'

_exptl_special_details           
; 
Data collection is performed with four batch runs at 
\f = 0.00 \% (600 frames), at \f = 90.00 \% 
(600 frames), at \f = 180 \% (600 frames) and 
at \f = 270 \% (600 frames). 
Frame width = 0.30 \& in \w. Data is 
merged, corrected for decay, and treated with 
multi-scan absorption corrections. 
;

_diffrn_ambient_temperature      200(2)
_diffrn_radiation_wavelength     0.71073
_diffrn_radiation_type           MoK\a
_diffrn_source                   ?
_diffrn_measurement_device_type  'Bruker APEX-II CCD'
_diffrn_measurement_method       '\f and \w scans'
_diffrn_detector_area_resol_mean 8.33
_diffrn_reflns_number            10777
_diffrn_reflns_av_unetI/netI     0.0959
_diffrn_reflns_av_R_equivalents  0.0636
_diffrn_reflns_limit_h_min       -12
_diffrn_reflns_limit_h_max       12
_diffrn_reflns_limit_k_min       -13
_diffrn_reflns_limit_k_max       13
_diffrn_reflns_limit_l_min       -14
_diffrn_reflns_limit_l_max       14
_diffrn_reflns_theta_min         2.916
_diffrn_reflns_theta_max         27.366
_diffrn_reflns_theta_full        25.000
_diffrn_measured_fraction_theta_max 0.992
_diffrn_measured_fraction_theta_full 0.994
_diffrn_reflns_Laue_measured_fraction_max 0.992
_diffrn_reflns_Laue_measured_fraction_full 0.994
_diffrn_reflns_point_group_measured_fraction_max 0.992
_diffrn_reflns_point_group_measured_fraction_full 0.994
_reflns_number_total             4461
_reflns_number_gt                2891
_reflns_threshold_expression     'I > 2\s(I)'
_reflns_Friedel_coverage         0.000
_reflns_Friedel_fraction_max     .
_reflns_Friedel_fraction_full    .

_reflns_special_details          
; 
 Reflections were merged by SHELXL according to the crystal 
 class for the calculation of statistics and refinement. 
  
 _reflns_Friedel_fraction is defined as the number of unique 
 Friedel pairs measured divided by the number that would be 
 possible theoretically, ignoring centric projections and 
 systematic absences. 
;

_computing_data_collection       'Bruker APEX2'
_computing_cell_refinement       'Bruker SAINT'
_computing_data_reduction        'Bruker SAINT'
_computing_structure_solution    'SHELXS-97 (Sheldrick, 2008)'
_computing_structure_refinement  'SHELXL-2013 (Sheldrick, 2013)'
_computing_molecular_graphics    'Bruker SHELXTL'
_computing_publication_material  'Bruker SHELXTL'

_refine_special_details          
; 
 ? 
;
_refine_ls_structure_factor_coef Fsqd
_refine_ls_matrix_type           full
_refine_ls_weighting_scheme      calc
_refine_ls_weighting_details     
; 
 w=1/[\s^2^(Fo^2^)+(0.0146P)^2^] 
 where P=(Fo^2^+2Fc^2^)/3 
;
_atom_sites_solution_primary     ?
_atom_sites_solution_secondary   ?
_atom_sites_solution_hydrogens   mixed
_refine_ls_hydrogen_treatment    mixed
_refine_ls_extinction_method     none
_refine_ls_extinction_coef       .
_refine_ls_number_reflns         4461
_refine_ls_number_parameters     267
_refine_ls_number_restraints     0
_refine_ls_R_factor_all          0.0934
_refine_ls_R_factor_gt           0.0530
_refine_ls_wR_factor_ref         0.0799
_refine_ls_wR_factor_gt          0.0716
_refine_ls_goodness_of_fit_ref   1.030
_refine_ls_restrained_S_all      1.030
_refine_ls_shift/su_max          0.001
_refine_ls_shift/su_mean         0.000

loop_
_atom_site_label
_atom_site_type_symbol
_atom_site_fract_x
_atom_site_fract_y
_atom_site_fract_z
_atom_site_U_iso_or_equiv
_atom_site_adp_type
_atom_site_occupancy
_atom_site_site_symmetry_order
_atom_site_calc_flag
_atom_site_refinement_flags_posn
_atom_site_refinement_flags_adp
_atom_site_refinement_flags_occupancy
_atom_site_disorder_assembly
_atom_site_disorder_group
Pd Pd 0.16107(5) 1.24690(5) 0.31013(5) 0.02456(14) Uani 1 1 d . . . . .
Sb Sb 0.30023(5) 0.86185(5) 0.75494(5) 0.03088(14) Uani 1 1 d . . . . .
F1 F 0.4667(4) 0.8614(4) 0.8613(4) 0.0491(11) Uani 1 1 d . . . . .
F2 F 0.2183(5) 0.9619(5) 0.9062(4) 0.0657(14) Uani 1 1 d . . . . .
F3 F 0.3674(5) 1.0323(4) 0.7559(5) 0.0644(14) Uani 1 1 d . . . . .
F4 F 0.3777(4) 0.7580(4) 0.6033(4) 0.0535(12) Uani 1 1 d . . . . .
F5 F 0.2321(4) 0.6901(4) 0.7542(4) 0.0499(11) Uani 1 1 d . . . . .
F6 F 0.1294(4) 0.8556(5) 0.6490(4) 0.0599(13) Uani 1 1 d . . . . .
O1 O 0.2054(5) 0.5806(5) 0.2342(5) 0.0395(12) Uani 1 1 d . . . . .
O2 O 0.4427(5) 0.5990(4) 0.2523(4) 0.0352(12) Uani 1 1 d . . . . .
O3 O 0.0841(5) 0.6593(4) -0.0330(4) 0.0359(12) Uani 1 1 d . . . . .
O4 O 0.2960(5) 0.5799(4) -0.0117(4) 0.0331(11) Uani 1 1 d . . . . .
C1 C 0.3018(9) 1.3639(7) 0.4909(7) 0.037(2) Uani 1 1 d . . . . .
H1A H 0.296(7) 1.454(7) 0.509(6) 0.045 Uiso 1 1 d . U . . .
H1B H 0.388(7) 1.329(7) 0.479(6) 0.045 Uiso 1 1 d . U . . .
C2 C 0.1951(8) 1.2949(7) 0.5147(6) 0.0368(18) Uani 1 1 d . . . . .
H2A H 0.1272 1.3571 0.5692 0.044 Uiso 1 1 calc R U . . .
C3 C 0.2122(8) 1.1562(7) 0.5249(6) 0.043(2) Uani 1 1 d . . . . .
H3A H 0.1171 1.1087 0.5163 0.051 Uiso 1 1 calc R U . . .
H3B H 0.2651 1.1776 0.6142 0.051 Uiso 1 1 calc R U . . .
C4 C 0.2905(7) 1.0548(6) 0.4183(6) 0.0269(15) Uani 1 1 d . . . . .
H4 H 0.3950 1.0702 0.4520 0.032 Uiso 1 1 calc R U . . .
C5 C 0.2356(7) 0.8976(6) 0.3689(6) 0.0303(16) Uani 1 1 d . . . . .
H5 H 0.2230 0.8695 0.4416 0.036 Uiso 1 1 calc R U . . .
C6 C 0.3306(7) 0.8037(6) 0.2695(6) 0.0259(15) Uani 1 1 d . . . . .
H6 H 0.4318 0.8459 0.3032 0.031 Uiso 1 1 calc R U . . .
C7 C 0.3187(7) 0.6516(7) 0.2524(6) 0.0284(16) Uani 1 1 d . . . . .
C8 C 0.4413(8) 0.4502(7) 0.2228(7) 0.048(2) Uani 1 1 d . . . . .
H8A H 0.4083 0.4355 0.2954 0.071 Uiso 1 1 calc R U . . .
H8B H 0.5375 0.4210 0.2142 0.071 Uiso 1 1 calc R U . . .
H8C H 0.3772 0.3925 0.1388 0.071 Uiso 1 1 calc R U . . .
C9 C 0.2357(9) 0.4385(6) -0.1138(7) 0.050(2) Uani 1 1 d . . . . .
H9A H 0.1587 0.4031 -0.0825 0.076 Uiso 1 1 calc R U . . .
H9B H 0.3097 0.3725 -0.1312 0.076 Uiso 1 1 calc R U . . .
H9C H 0.1983 0.4447 -0.1962 0.076 Uiso 1 1 calc R U . . .
C10 C 0.2039(8) 0.6807(6) 0.0226(6) 0.0273(15) Uani 1 1 d . . . . .
C11 C 0.2776(7) 0.8178(6) 0.1386(6) 0.0236(14) Uani 1 1 d . . . . .
H11 H 0.3585 0.8558 0.1106 0.028 Uiso 1 1 calc R U . . .
C12 C 0.1716(6) 0.9313(6) 0.1866(6) 0.0228(14) Uani 1 1 d . . . . .
H12 H 0.1066 0.9390 0.1133 0.027 Uiso 1 1 calc R U . . .
C13 C 0.0972(7) 0.8851(7) 0.2758(6) 0.0287(15) Uani 1 1 d . . . . .
H13A H 0.0499 0.7860 0.2278 0.034 Uiso 1 1 calc R U . . .
H13B H 0.0294 0.9523 0.3222 0.034 Uiso 1 1 calc R U . . .
C14 C 0.2606(6) 1.0731(6) 0.2877(5) 0.0209(14) Uani 1 1 d . . . . .
H14 H 0.3527 1.0799 0.2563 0.025 Uiso 1 1 calc R U . . .
O5 O 0.1024(6) 1.1793(5) 0.1015(4) 0.0418(13) Uani 1 1 d G . . . .
H5A H 0.0488 1.2320 0.0802 0.050 Uiso 1 1 d G U . . .
H5B H 0.1430 1.1162 0.0429 0.050 Uiso 1 1 d G U . . .
O6 O 0.0503(5) 1.4409(5) 0.3352(4) 0.0324(11) Uani 1 1 d G . . . .
H6A H -0.0160 1.4168 0.2691 0.039 Uiso 1 1 d G U . . .
H6B H 0.0360 1.4290 0.4029 0.039 Uiso 1 1 d G U . . .

loop_
_atom_site_aniso_label
_atom_site_aniso_U_11
_atom_site_aniso_U_22
_atom_site_aniso_U_33
_atom_site_aniso_U_23
_atom_site_aniso_U_13
_atom_site_aniso_U_12
Pd 0.0247(3) 0.0216(3) 0.0236(3) 0.0072(2) 0.0012(2) 0.0030(2)
Sb 0.0269(3) 0.0321(3) 0.0389(3) 0.0192(2) 0.0091(2) 0.0069(2)
F1 0.041(3) 0.054(3) 0.051(3) 0.028(2) -0.010(2) -0.001(2)
F2 0.072(4) 0.065(3) 0.061(3) 0.022(2) 0.029(3) 0.022(3)
F3 0.062(3) 0.048(3) 0.102(4) 0.053(3) 0.004(3) -0.001(2)
F4 0.047(3) 0.067(3) 0.046(3) 0.022(2) 0.014(2) 0.015(2)
F5 0.043(3) 0.045(3) 0.073(3) 0.037(2) 0.006(2) 0.001(2)
F6 0.032(3) 0.075(3) 0.082(3) 0.048(3) -0.009(2) 0.008(2)
O1 0.036(3) 0.035(3) 0.053(3) 0.026(2) 0.002(2) -0.001(2)
O2 0.037(3) 0.025(2) 0.042(3) 0.015(2) -0.004(2) 0.005(2)
O3 0.040(3) 0.031(3) 0.028(3) 0.010(2) -0.012(2) 0.001(2)
O4 0.045(3) 0.021(2) 0.026(3) 0.005(2) 0.000(2) 0.006(2)
C1 0.045(5) 0.023(4) 0.022(4) -0.007(3) -0.011(3) 0.009(4)
C2 0.048(5) 0.029(4) 0.025(4) 0.004(3) 0.007(3) 0.004(4)
C3 0.065(6) 0.044(4) 0.019(4) 0.013(3) 0.002(4) 0.015(4)
C4 0.028(4) 0.029(4) 0.024(4) 0.011(3) 0.001(3) 0.007(3)
C5 0.038(4) 0.029(4) 0.030(4) 0.018(3) 0.007(3) 0.009(3)
C6 0.027(4) 0.021(3) 0.028(4) 0.010(3) 0.001(3) 0.000(3)
C7 0.030(4) 0.029(4) 0.026(4) 0.014(3) -0.001(3) 0.005(3)
C8 0.048(5) 0.028(4) 0.064(6) 0.019(4) 0.003(4) 0.011(4)
C9 0.075(6) 0.019(4) 0.040(5) 0.000(3) -0.004(4) 0.007(4)
C10 0.038(4) 0.022(3) 0.025(4) 0.013(3) 0.008(3) 0.004(3)
C11 0.027(4) 0.021(3) 0.022(3) 0.010(3) 0.001(3) 0.001(3)
C12 0.022(4) 0.023(3) 0.024(4) 0.012(3) 0.003(3) 0.001(3)
C13 0.023(4) 0.032(4) 0.033(4) 0.015(3) 0.003(3) 0.001(3)
C14 0.021(4) 0.021(3) 0.015(3) 0.003(3) 0.000(3) 0.000(3)
O5 0.062(4) 0.035(3) 0.028(3) 0.011(2) 0.009(3) 0.026(3)
O6 0.038(3) 0.026(2) 0.034(3) 0.015(2) 0.004(2) 0.005(2)

_geom_special_details            
; 
 All esds (except the esd in the dihedral angle between two l.s. planes) 
 are estimated using the full covariance matrix.  The cell esds are taken 
 into account individually in the estimation of esds in distances, angles 
 and torsion angles; correlations between esds in cell parameters are only 
 used when they are defined by crystal symmetry.  An approximate (isotropic) 
 treatment of cell esds is used for estimating esds involving l.s. planes. 
;

loop_
_geom_bond_atom_site_label_1
_geom_bond_atom_site_label_2
_geom_bond_distance
_geom_bond_site_symmetry_2
_geom_bond_publ_flag
Pd C14 2.004(6) . ?
Pd C2 2.109(6) . ?
Pd C1 2.110(6) . ?
Pd O5 2.125(4) . ?
Pd O6 2.236(4) . ?
Sb F4 1.844(4) . ?
Sb F2 1.858(4) . ?
Sb F3 1.861(4) . ?
Sb F1 1.862(4) . ?
Sb F6 1.871(4) . ?
Sb F5 1.878(4) . ?
O1 C7 1.229(7) . ?
O2 C7 1.320(7) . ?
O2 C8 1.436(7) . ?
O3 C10 1.193(7) . ?
O4 C10 1.348(7) . ?
O4 C9 1.455(7) . ?
C1 C2 1.346(10) . ?
C2 C3 1.510(9) . ?
C3 C4 1.515(8) . ?
C4 C5 1.529(8) . ?
C4 C14 1.555(8) . ?
C5 C13 1.540(8) . ?
C5 C6 1.549(8) . ?
C6 C7 1.508(8) . ?
C6 C11 1.564(8) . ?
C10 C11 1.520(8) . ?
C11 C12 1.542(8) . ?
C12 C13 1.525(8) . ?
C12 C14 1.549(7) . ?

loop_
_geom_angle_atom_site_label_1
_geom_angle_atom_site_label_2
_geom_angle_atom_site_label_3
_geom_angle
_geom_angle_site_symmetry_1
_geom_angle_site_symmetry_3
_geom_angle_publ_flag
C14 Pd C2 84.3(2) . . ?
C14 Pd C1 88.2(2) . . ?
C2 Pd C1 37.2(3) . . ?
C14 Pd O5 94.45(19) . . ?
C2 Pd O5 172.1(3) . . ?
C1 Pd O5 150.6(3) . . ?
C14 Pd O6 179.9(2) . . ?
C2 Pd O6 95.7(2) . . ?
C1 Pd O6 91.7(2) . . ?
O5 Pd O6 85.57(16) . . ?
F4 Sb F2 178.3(2) . . ?
F4 Sb F3 90.4(2) . . ?
F2 Sb F3 91.1(2) . . ?
F4 Sb F1 90.20(18) . . ?
F2 Sb F1 90.5(2) . . ?
F3 Sb F1 91.62(18) . . ?
F4 Sb F6 90.19(19) . . ?
F2 Sb F6 89.0(2) . . ?
F3 Sb F6 90.86(19) . . ?
F1 Sb F6 177.48(19) . . ?
F4 Sb F5 89.74(19) . . ?
F2 Sb F5 88.76(19) . . ?
F3 Sb F5 179.9(2) . . ?
F1 Sb F5 88.45(17) . . ?
F6 Sb F5 89.06(18) . . ?
C7 O2 C8 117.2(5) . . ?
C10 O4 C9 115.2(5) . . ?
C2 C1 Pd 71.3(4) . . ?
C1 C2 C3 121.7(7) . . ?
C1 C2 Pd 71.5(4) . . ?
C3 C2 Pd 107.9(4) . . ?
C2 C3 C4 112.2(6) . . ?
C3 C4 C5 112.5(6) . . ?
C3 C4 C14 111.3(5) . . ?
C5 C4 C14 101.6(5) . . ?
C4 C5 C13 101.5(5) . . ?
C4 C5 C6 108.1(5) . . ?
C13 C5 C6 102.4(5) . . ?
C7 C6 C5 111.5(5) . . ?
C7 C6 C11 113.9(5) . . ?
C5 C6 C11 103.6(5) . . ?
O1 C7 O2 122.9(6) . . ?
O1 C7 C6 124.0(6) . . ?
O2 C7 C6 112.9(6) . . ?
O3 C10 O4 122.8(6) . . ?
O3 C10 C11 127.8(6) . . ?
O4 C10 C11 109.3(5) . . ?
C10 C11 C12 110.4(5) . . ?
C10 C11 C6 114.8(5) . . ?
C12 C11 C6 101.4(5) . . ?
C13 C12 C11 101.8(5) . . ?
C13 C12 C14 103.1(5) . . ?
C11 C12 C14 106.4(5) . . ?
C12 C13 C5 94.0(5) . . ?
C12 C14 C4 103.7(5) . . ?
C12 C14 Pd 112.8(4) . . ?
C4 C14 Pd 113.3(4) . . ?

loop_
_geom_torsion_atom_site_label_1
_geom_torsion_atom_site_label_2
_geom_torsion_atom_site_label_3
_geom_torsion_atom_site_label_4
_geom_torsion
_geom_torsion_site_symmetry_1
_geom_torsion_site_symmetry_2
_geom_torsion_site_symmetry_3
_geom_torsion_site_symmetry_4
_geom_torsion_publ_flag
Pd C1 C2 C3 100.0(6) . . . . ?
C1 C2 C3 C4 -42.6(9) . . . . ?
Pd C2 C3 C4 36.2(7) . . . . ?
C2 C3 C4 C5 -144.9(6) . . . . ?
C2 C3 C4 C14 -31.5(8) . . . . ?
C3 C4 C5 C13 77.2(6) . . . . ?
C14 C4 C5 C13 -41.9(6) . . . . ?
C3 C4 C5 C6 -175.5(5) . . . . ?
C14 C4 C5 C6 65.4(6) . . . . ?
C4 C5 C6 C7 160.3(5) . . . . ?
C13 C5 C6 C7 -93.0(6) . . . . ?
C4 C5 C6 C11 -76.8(6) . . . . ?
C13 C5 C6 C11 29.9(6) . . . . ?
C8 O2 C7 O1 3.1(9) . . . . ?
C8 O2 C7 C6 -173.7(5) . . . . ?
C5 C6 C7 O1 46.5(8) . . . . ?
C11 C6 C7 O1 -70.4(8) . . . . ?
C5 C6 C7 O2 -136.7(5) . . . . ?
C11 C6 C7 O2 106.4(6) . . . . ?
C9 O4 C10 O3 -5.4(9) . . . . ?
C9 O4 C10 C11 174.6(5) . . . . ?
O3 C10 C11 C12 4.1(9) . . . . ?
O4 C10 C11 C12 -175.9(5) . . . . ?
O3 C10 C11 C6 118.0(7) . . . . ?
O4 C10 C11 C6 -62.0(7) . . . . ?
C7 C6 C11 C10 8.5(8) . . . . ?
C5 C6 C11 C10 -112.9(6) . . . . ?
C7 C6 C11 C12 127.5(6) . . . . ?
C5 C6 C11 C12 6.2(6) . . . . ?
C10 C11 C12 C13 81.4(6) . . . . ?
C6 C11 C12 C13 -40.7(5) . . . . ?
C10 C11 C12 C14 -171.0(5) . . . . ?
C6 C11 C12 C14 66.9(5) . . . . ?
C11 C12 C13 C5 58.2(5) . . . . ?
C14 C12 C13 C5 -52.0(5) . . . . ?
C4 C5 C13 C12 58.2(5) . . . . ?
C6 C5 C13 C12 -53.5(5) . . . . ?
C13 C12 C14 C4 28.0(6) . . . . ?
C11 C12 C14 C4 -78.7(5) . . . . ?
C13 C12 C14 Pd -95.0(5) . . . . ?
C11 C12 C14 Pd 158.3(4) . . . . ?
C3 C4 C14 C12 -111.5(6) . . . . ?
C5 C4 C14 C12 8.5(6) . . . . ?
C3 C4 C14 Pd 11.1(7) . . . . ?
C5 C4 C14 Pd 131.1(4) . . . . ?

loop_
_geom_hbond_atom_site_label_D
_geom_hbond_atom_site_label_H
_geom_hbond_atom_site_label_A
_geom_hbond_distance_DH
_geom_hbond_distance_HA
_geom_hbond_distance_DA
_geom_hbond_angle_DHA
_geom_hbond_site_symmetry_A
O5 H5A O3 0.85 1.90 2.749(6) 175.3 2_575
O5 H5B F2 0.85 1.92 2.765(6) 174.6 1_554
O6 H6A F5 0.85 2.24 2.826(6) 126.4 2_576
O6 H6A O3 0.85 2.41 3.161(6) 148.2 2_575

_refine_diff_density_max         1.095
_refine_diff_density_min         -0.999
_refine_diff_density_rms         0.165

_shelxl_version_number           2013-2

_shelx_res_file                  
; 
TITL clav003 in P-1 
CELL  0.71073   9.5386  10.4082  11.2526  115.767   97.422   91.945 
ZERR 2.00 0.0021 0.0023 0.0025 0.003 0.003 0.003 
LATT 1 
SFAC C  H  O  F  Pd Sb 
UNIT 28  46  12  12  2  2 
OMIT 1 0 0 
OMIT 1 -1 1 
OMIT 1 1 0 
OMIT -1 -1 1 
OMIT 0 0 1 
OMIT -1 -1 2 
OMIT 0 1 0 
OMIT 2 0 0 
OMIT 2 -1 1 
OMIT -1 0 1 
OMIT 0 -2 2 
OMIT 0 -1 2 
OMIT 0 -2 1 
OMIT 1 -1 2 
OMIT -1 -2 1 
OMIT 0 -1 1 
OMIT 1 1 1 
OMIT  2 1 0 
OMIT  2 0 1 
OMIT  2 3 0 
OMIT  4 3 0 
L.S. 20 
ACTA 50 
BOND 
FMAP 2 
PLAN 10 
CONF 
SIZE 0.039 0.047 0.215 
TEMP -73.0 
HTAB 
EQIV $1 -x, -y+2, -z 
EQIV $2 x, y, z-1 
EQIV $3 -x, -y+2, -z+1 
  
HTAB O5 O3_$1 
HTAB O5 F2_$2 
HTAB O6 F5_$3 
HTAB O6 O3_$1 
  
WGHT    0.014600 
FVAR       0.46999 
PD    5    0.161066    1.246899    0.310127    11.00000    0.02471    0.02159 = 
         0.02355    0.00718    0.00116    0.00299 
SB    6    0.300228    0.861855    0.754936    11.00000    0.02686    0.03209 = 
         0.03888    0.01915    0.00909    0.00693 
F1    4    0.466672    0.861448    0.861328    11.00000    0.04146    0.05416 = 
         0.05097    0.02765   -0.00992   -0.00103 
F2    4    0.218328    0.961931    0.906235    11.00000    0.07191    0.06518 = 
         0.06055    0.02236    0.02933    0.02193 
F3    4    0.367367    1.032292    0.755861    11.00000    0.06223    0.04759 = 
         0.10228    0.05320    0.00437   -0.00068 
F4    4    0.377668    0.757988    0.603291    11.00000    0.04653    0.06730 = 
         0.04563    0.02151    0.01394    0.01527 
F5    4    0.232083    0.690066    0.754177    11.00000    0.04289    0.04538 = 
         0.07251    0.03726    0.00612    0.00068 
F6    4    0.129449    0.855567    0.649047    11.00000    0.03242    0.07472 = 
         0.08172    0.04767   -0.00864    0.00766 
O1    3    0.205447    0.580629    0.234157    11.00000    0.03566    0.03495 = 
         0.05262    0.02554    0.00188   -0.00133 
O2    3    0.442688    0.599033    0.252321    11.00000    0.03700    0.02489 = 
         0.04162    0.01549   -0.00423    0.00503 
O3    3    0.084130    0.659322   -0.033004    11.00000    0.03981    0.03058 = 
         0.02837    0.00966   -0.01188    0.00140 
O4    3    0.295974    0.579948   -0.011746    11.00000    0.04485    0.02110 = 
         0.02595    0.00504   -0.00018    0.00564 
C1    1    0.301840    1.363874    0.490928    11.00000    0.04512    0.02252 = 
         0.02152   -0.00687   -0.01120    0.00870 
H1A   2    0.296095    1.454332    0.508773    11.00000   -1.20000 
H1B   2    0.388420    1.329498    0.479480    11.00000   -1.20000 
C2    1    0.195074    1.294869    0.514652    11.00000    0.04750    0.02854 = 
         0.02539    0.00364    0.00672    0.00372 
AFIX  13 
H2A   2    0.127231    1.357063    0.569181    11.00000   -1.20000 
AFIX   0 
C3    1    0.212192    1.156151    0.524933    11.00000    0.06481    0.04359 = 
         0.01854    0.01328    0.00230    0.01475 
AFIX  23 
H3A   2    0.117147    1.108711    0.516258    11.00000   -1.20000 
H3B   2    0.265075    1.177551    0.614205    11.00000   -1.20000 
AFIX   0 
C4    1    0.290543    1.054752    0.418307    11.00000    0.02758    0.02861 = 
         0.02368    0.01143    0.00075    0.00749 
AFIX  13 
H4    2    0.394958    1.070183    0.451968    11.00000   -1.20000 
AFIX   0 
C5    1    0.235574    0.897568    0.368942    11.00000    0.03813    0.02895 = 
         0.02976    0.01774    0.00677    0.00854 
AFIX  13 
H5    2    0.222970    0.869460    0.441624    11.00000   -1.20000 
AFIX   0 
C6    1    0.330596    0.803720    0.269474    11.00000    0.02666    0.02098 = 
         0.02841    0.01035    0.00122    0.00012 
AFIX  13 
H6    2    0.431788    0.845863    0.303218    11.00000   -1.20000 
AFIX   0 
C7    1    0.318668    0.651576    0.252413    11.00000    0.03026    0.02928 = 
         0.02595    0.01401   -0.00106    0.00457 
C8    1    0.441288    0.450188    0.222840    11.00000    0.04789    0.02834 = 
         0.06359    0.01872    0.00278    0.01080 
AFIX 137 
H8A   2    0.408250    0.435516    0.295376    11.00000   -1.50000 
H8B   2    0.537494    0.420970    0.214174    11.00000   -1.50000 
H8C   2    0.377163    0.392470    0.138845    11.00000   -1.50000 
AFIX   0 
C9    1    0.235749    0.438517   -0.113764    11.00000    0.07478    0.01900 = 
         0.03953   -0.00010   -0.00353    0.00669 
AFIX 137 
H9A   2    0.158676    0.403128   -0.082545    11.00000   -1.50000 
H9B   2    0.309723    0.372466   -0.131241    11.00000   -1.50000 
H9C   2    0.198293    0.444715   -0.196207    11.00000   -1.50000 
AFIX   0 
C10   1    0.203895    0.680654    0.022596    11.00000    0.03846    0.02200 = 
         0.02531    0.01307    0.00812    0.00399 
C11   1    0.277641    0.817827    0.138569    11.00000    0.02699    0.02146 = 
         0.02171    0.00983    0.00076    0.00130 
AFIX  13 
H11   2    0.358491    0.855803    0.110615    11.00000   -1.20000 
AFIX   0 
C12   1    0.171633    0.931340    0.186612    11.00000    0.02232    0.02279 = 
         0.02450    0.01206    0.00257    0.00128 
AFIX  13 
H12   2    0.106595    0.939015    0.113314    11.00000   -1.20000 
AFIX   0 
C13   1    0.097173    0.885079    0.275812    11.00000    0.02259    0.03154 = 
         0.03285    0.01549    0.00341    0.00135 
AFIX  23 
H13A  2    0.049918    0.785973    0.227784    11.00000   -1.20000 
H13B  2    0.029411    0.952306    0.322193    11.00000   -1.20000 
AFIX   0 
C14   1    0.260602    1.073144    0.287689    11.00000    0.02068    0.02077 = 
         0.01495    0.00298   -0.00015    0.00050 
AFIX  13 
H14   2    0.352746    1.079861    0.256269    11.00000   -1.20000 
AFIX   6 
O5    3    0.102450    1.179289    0.101535    11.00000    0.06152    0.03480 = 
         0.02842    0.01149    0.00879    0.02583 
H5A   2    0.048770    1.232001    0.080220    11.00000   -1.20000 
H5B   2    0.142953    1.116186    0.042878    11.00000   -1.20000 
AFIX   6 
O6    3    0.050288    1.440946    0.335208    11.00000    0.03799    0.02592 = 
         0.03422    0.01453    0.00386    0.00545 
H6A   2   -0.016048    1.416771    0.269052    11.00000   -1.20000 
H6B   2    0.036008    1.428992    0.402914    11.00000   -1.20000 
  
AFIX   0 
HKLF 4 
  
REM  clav003 in P-1 
REM R1 =  0.0530 for    2891 Fo > 4sig(Fo)  and  0.0934 for all    4461 data 
REM    267 parameters refined using      0 restraints 
  
END 
  
WGHT      0.0317      0.0000 
  
REM Instructions for potential hydrogen bonds 
EQIV $4 -x+1, -y+2, -z+1 
HTAB C6 F3_$4 
EQIV $5 -x+1, -y+1, -z+1 
HTAB C8 F5_$5 
HTAB O5 O3_$1 
HTAB O5 F2_$2 
HTAB O6 F5_$3 
HTAB O6 O3_$1 
  
REM Highest difference peak  1.095,  deepest hole -0.999,  1-sigma level  0.165 
Q1    1   0.3553  0.8549  0.6744  11.00000  0.05    1.10 
Q2    1   0.2608  0.8734  0.8471  11.00000  0.05    1.00 
Q3    1   0.2123  1.2339  0.2236  11.00000  0.05    0.85 
Q4    1   0.1285  1.2646  0.4056  11.00000  0.05    0.83 
Q5    1   0.0826  1.4963  0.3015  11.00000  0.05    0.74 
Q6    1   0.2400  1.2746  0.4365  11.00000  0.05    0.69 
Q7    1  -0.0021  0.6961  0.0425  11.00000  0.05    0.67 
Q8    1   0.4822  1.0082  0.3386  11.00000  0.05    0.61 
Q9    1   0.0907  1.1981  0.4476  11.00000  0.05    0.60 
Q10   1   0.3067  0.3954  0.2124  11.00000  0.05    0.59 
;
_shelx_res_checksum              2064

_shelx_hkl_file                  
; 
  -1   0   0   75.59    6.80 
   1   0   0   74.49    6.70 
   1   0   0   58.09    9.20 
  -2   0   0 9744.73  102.19 
   2   0   0 9844.62   97.89 
   2   0   0 9880.71   67.79 
  -3   0   0  114.69   23.10 
   3   0   0   99.39   19.40 
   3   0   0   96.69   13.80 
  -4   0   0   21.10   17.70 
   4   0   0    9.80    7.90 
   4   0   0   10.40   13.90 
  -5   0   0  504.65   48.30 
   5   0   0  555.44   50.59 
   5   0   0  483.55   25.70 
  -6   0   0  474.75   51.69 
   6   0   0  454.95   50.39 
  -7   0   0  770.72   70.99 
   7   0   0  745.43   70.89 
  -8   0   0  500.15   65.09 
   8   0   0  478.15   60.09 
  -9   0   0  194.48   48.60 
   9   0   0  211.88   46.40 
 -10   0   0   32.70   34.60 
  10   0   0   30.40   22.90 
 -11   0   0   31.20   38.60 
  11   0   0    0.00   19.00 
 -12   0   0    0.00   46.70 
  12   0   0    0.20   23.30 
  12  -1   0    8.20   25.40 
 -12   1   0    0.00   46.40 
  11  -1   0  397.46   67.09 
 -11   1   0  371.96   74.79 
  10  -1   0   22.60   24.10 
 -10   1   0    0.00   33.10 
   9  -1   0   98.69   33.30 
  -9   1   0   53.19   38.50 
   8  -1   0  113.59   33.80 
  -8   1   0  209.68   47.70 
   7  -1   0  243.08   42.20 
  -7   1   0  252.97   47.00 
   6  -1   0  532.95   53.39 
  -6   1   0  526.75   56.19 
   5  -1   0 2364.96   50.29 
   5  -1   0 2245.68   77.89 
  -5   1   0 2239.28   83.69 
   4  -1   0 2325.87   71.49 
  -4   1   0 2340.67   77.49 
   3  -1   0  939.41   27.90 
   3  -1   0  865.41   40.50 
  -3   1   0  905.81   48.90 
   2  -1   0  723.83   31.20 
   2  -1   0  714.43   23.30 
   2  -1   0  745.23   35.00 
   1  -1   0 1077.99   26.10 
   1  -1   0 1126.29   22.10 
   1  -1   0 1037.10   29.70 
   1  -1   0 1082.99   27.50 
   0  -1   0 1508.35   20.40 
   0  -1   0 1489.55   32.00 
   0  -1   0 1459.85   27.10 
   0   1   0 1568.24   26.00 
  -1  -1   0  437.66   21.30 
   1   1   0  433.96   19.80 
  -2  -1   0 8835.22   84.59 
   2   1   0 8620.14   96.89 
   2   1   0 8802.92   88.59 
  -3  -1   0    1.80   14.40 
   3   1   0   27.00   12.00 
   3   1   0    9.90   14.40 
  -4  -1   0 1646.44   57.79 
   4   1   0 1673.03   62.59 
   4   1   0 1735.23   48.30 
  -5  -1   0   77.99   23.70 
   5   1   0   40.40   16.30 
   5   1   0   31.90   19.10 
  -6  -1   0   64.49   23.60 
   6   1   0   68.19   16.50 
   6   1   0   77.59   25.80 
  -7  -1   0   30.60   24.20 
   7   1   0   55.39   23.60 
   7   1   0   31.20   12.60 
  -8  -1   0  166.48   41.00 
   8   1   0  184.08   41.00 
  -9  -1   0  493.85   67.29 
   9   1   0  250.67   48.70 
 -10  -1   0  291.07   63.89 
  10   1   0  217.28   46.40 
 -11  -1   0  414.46   72.19 
  11   1   0  268.27   54.09 
  12   1   0   15.70   27.30 
  12  -2   0    9.70   23.90 
 -12   2   0    0.00   44.90 
  11  -2   0   97.99   41.80 
 -11   2   0   87.19   48.70 
  10  -2   0   31.60   29.40 
 -10   2   0   65.59   41.10 
   9  -2   0  434.86   61.69 
  -9   2   0  565.94   72.39 
   8  -2   0   63.49   28.00 
  -8   2   0   89.89   34.90 
   7  -2   0  835.42   74.09 
  -7   2   0  825.82   78.09 
   6  -2   0   20.20   19.20 
   6  -2   0   12.50    9.10 
  -6   2   0    9.10   19.40 
   5  -2   0   15.50   15.80 
   5  -2   0    8.90    8.40 
  -5   2   0    0.00   18.40 
   4  -2   0   14.50   14.80 
   4  -2   0   15.80    9.10 
  -4   2   0    0.00   19.00 
   3  -2   0 1767.92   56.59 
   3  -2   0 1737.73   46.30 
   2  -2   0 1474.75   45.40 
   2  -2   0 1405.16   50.19 
   2  -2   0 1459.15   43.20 
   1  -2   0 3422.66   59.09 
   1  -2   0 3334.87   64.39 
   1  -2   0 3206.18   58.29 
   1  -2   0 3384.36   51.39 
   0  -2   0 1389.96   44.90 
   0  -2   0 1381.66   38.60 
   0   2   0 1408.86   36.40 
  -1  -2   0  190.68   23.30 
   1   2   0  178.08   20.00 
  -2  -2   0    0.00   12.00 
   2   2   0    4.10   12.40 
  -3  -2   0  245.08   24.20 
   3   2   0  295.67   31.80 
   3   2   0  289.17   29.10 
  -4  -2   0 2628.34   67.79 
   4   2   0 2659.63   79.39 
   4   2   0 2609.04   69.79 
  -5  -2   0   22.10   16.80 
   5   2   0    7.00   12.60 
   5   2   0   35.50   19.90 
  -6  -2   0 2431.96   83.99 
   6   2   0 2410.96   95.99 
   6   2   0 2478.35   73.29 
  -7  -2   0    9.50   20.20 
   7   2   0    9.80   20.90 
   7   2   0    0.00   15.00 
  -8  -2   0  338.07   52.09 
   8   2   0  222.58   44.30 
  -9  -2   0    0.00   28.50 
   9   2   0    0.00   18.00 
 -10  -2   0   46.60   36.50 
  10   2   0   59.49   29.10 
  11   2   0   92.89   37.60 
  12  -3   0   55.49   35.70 
 -12   3   0  183.48   68.99 
  11  -3   0   33.70   30.30 
 -11   3   0    0.00   38.80 
  10  -3   0   69.29   31.50 
 -10   3   0   25.00   35.70 
   9  -3   0   99.99   32.70 
  -9   3   0  158.38   46.90 
   8  -3   0   34.10   24.40 
  -8   3   0  108.39   39.70 
   7  -3   0 1871.21   89.79 
  -7   3   0 1785.42   95.69 
   6  -3   0  230.88   27.20 
   6  -3   0  293.57   41.80 
  -6   3   0  235.88   42.40 
   5  -3   0 2870.01   72.09 
   5  -3   0 2806.22   91.19 
  -5   3   0 2824.92  102.19 
   4  -3   0  279.57   35.70 
   4  -3   0  320.27   31.10 
  -4   3   0  320.47   44.20 
   3  -3   0   36.60   16.60 
   3  -3   0   52.09   16.70 
   2  -3   0  715.13   41.10 
   2  -3   0  785.92   41.50 
   2  -3   0  797.62   33.10 
   2  -3   0  787.02   39.60 
   1  -3   0 1582.34   49.50 
   1  -3   0 1714.03   46.40 
   1  -3   0 1648.34   47.20 
   1  -3   0 1680.23   57.59 
   0  -3   0 1130.89   50.99 
   0  -3   0 1217.98   44.40 
   0   3   0 1253.17   43.30 
  -1  -3   0 2914.71   78.89 
  -1  -3   0 3038.00   73.99 
   1   3   0 3035.40   65.89 
  -2  -3   0 2279.07   72.09 
   2   3   0 2308.57   64.49 
   3   3   0  411.86   39.30 
  -4  -3   0  515.65   30.40 
   4   3   0  533.05   47.70 
   4   3   0  512.65   48.30 
  -5  -3   0   54.89   19.50 
   5   3   0   35.70   19.70 
   5   3   0   52.99   19.90 
  -6  -3   0  739.53   46.80 
   6   3   0  713.73   67.09 
   6   3   0  682.83   47.90 
  -7  -3   0   34.90   25.40 
   7   3   0   28.40   15.90 
   7   3   0    0.00   20.70 
  -8  -3   0  565.64   60.49 
   8   3   0  514.85   66.29 
   9   3   0    0.00   20.00 
  10   3   0  115.59   35.80 
  11   3   0   36.30   26.40 
  11  -4   0  116.09   39.50 
 -11   4   0  126.79   53.69 
  10  -4   0  520.45   74.39 
 -10   4   0  542.65   83.59 
   9  -4   0  248.28   49.70 
  -9   4   0  311.77   64.49 
   8  -4   0  427.56   60.69 
  -8   4   0  431.86   67.99 
   7  -4   0    9.10   18.80 
  -7   4   0   11.20   27.80 
   6  -4   0    0.00   10.30 
   6  -4   0    2.80   15.30 
  -6   4   0   23.60   21.50 
   5  -4   0 1496.85   70.09 
   5  -4   0 1350.26   58.49 
  -5   4   0 1552.44   82.39 
   4  -4   0  180.78   29.00 
   4  -4   0  154.78   28.90 
  -4   4   0  120.49   34.90 
   3  -4   0 2493.95   78.29 
   3  -4   0 2436.16   78.79 
   3  -4   0 2491.55   63.29 
  -3   4   0 2468.85   88.69 
   2  -4   0  434.66   30.80 
   2  -4   0  424.26   38.70 
   2  -4   0  527.95   47.40 
   1  -4   0  782.22   39.40 
   1  -4   0  738.13   47.70 
  -1   4   0  821.52   42.40 
   0  -4   0  573.44   52.19 
   0  -4   0  530.95   36.50 
   0   4   0  555.24   34.80 
  -1  -4   0  166.98   27.40 
  -1  -4   0  219.88   34.50 
   1   4   0  233.58   28.40 
  -2  -4   0 1761.22   70.59 
  -2  -4   0 1767.22   72.89 
   2   4   0 1741.33   62.39 
  -3  -4   0  880.01   53.89 
   3   4   0  898.81   50.09 
   4   4   0 1395.86   65.89 
   4   4   0 1343.37   67.19 
   5   4   0 1628.74   73.59 
   5   4   0 1573.04   74.89 
   6   4   0  587.04   62.19 
   6   4   0  687.73   62.09 
   7   4   0   62.59   24.40 
   7   4   0   13.00   24.10 
   8   4   0   30.30   25.50 
   9   4   0   70.29   31.70 
  10   4   0  173.38   45.40 
  11   4   0   16.50   25.60 
  11  -5   0   24.00   28.00 
 -11   5   0    0.00   34.10 
  10  -5   0   79.49   35.70 
 -10   5   0   89.79   48.90 
   9  -5   0   63.19   28.90 
  -9   5   0   27.40   36.80 
   8  -5   0  515.45   65.59 
  -8   5   0  543.25   78.39 
   7  -5   0  525.45   64.49 
  -7   5   0  523.05   71.79 
   6  -5   0  818.82   74.59 
   6  -5   0  739.53   50.09 
  -6   5   0  822.72   81.59 
   5  -5   0   62.09   22.80 
   5  -5   0   88.59   25.30 
  -5   5   0   71.89   30.50 
   4  -5   0   27.50   19.20 
   4  -5   0    6.90   18.10 
  -4   5   0    4.00   21.10 
   3  -5   0   16.00   13.90 
   3  -5   0   37.90   18.40 
   3  -5   0    6.70   15.50 
  -3   5   0    0.00   22.70 
   2  -5   0  291.67   33.10 
   2  -5   0  300.67   37.60 
   2  -5   0  328.27   44.50 
  -2   5   0  329.17   41.40 
   1  -5   0 2690.13   77.99 
   1  -5   0 2769.72   95.39 
  -1   5   0 2731.73   80.29 
  -1   5   0 2771.12   73.29 
   0  -5   0    2.50   16.60 
   0  -5   0   13.10   16.80 
   0   5   0   15.10   15.70 
  -1  -5   0 3138.59   93.59 
  -1  -5   0 3140.39  103.49 
   1   5   0 3091.49   83.59 
  -2  -5   0    0.00   15.00 
  -2  -5   0   13.30   17.90 
   2   5   0   12.70   15.10 
  -3  -5   0    0.00   16.00 
  -3  -5   0    3.70   17.70 
   3   5   0   32.30   19.70 
   4   5   0  210.28   36.10 
   4   5   0  144.19   33.30 
   5   5   0  333.97   47.10 
   5   5   0  231.08   42.20 
   6   5   0  494.35   57.69 
   6   5   0  602.64   67.69 
   7   5   0  335.77   53.49 
   7   5   0  266.47   42.30 
   8   5   0  323.57   55.59 
   9   5   0   62.39   28.70 
  10   5   0   21.10   27.20 
  11  -6   0   11.30   28.30 
 -11   6   0    0.00   45.10 
  10  -6   0  154.88   45.00 
 -10   6   0  106.49   52.09 
   9  -6   0    9.60   22.40 
  -9   6   0   19.90   37.10 
   8  -6   0   83.29   30.90 
  -8   6   0   73.39   38.60 
   7  -6   0    6.00   19.80 
  -7   6   0   10.70   26.80 
   6  -6   0 1161.98   75.19 
   6  -6   0 1264.87   71.39 
  -6   6   0 1262.27   83.59 
   5  -6   0  763.72   72.39 
   5  -6   0  752.82   69.19 
  -5   6   0  644.54   69.29 
   4  -6   0 1105.59   67.79 
   4  -6   0 1038.90   62.59 
   4  -6   0 1034.10   50.89 
  -4   6   0 1052.79   67.59 
   3  -6   0  280.47   35.30 
   3  -6   0  303.17   45.30 
   3  -6   0  266.17   39.20 
  -3   6   0  303.47   43.00 
   2  -6   0   72.39   27.60 
   2  -6   0   91.99   22.40 
  -2   6   0   94.69   25.70 
  -2   6   0   93.09   25.60 
   1  -6   0  167.88   35.90 
   1  -6   0  159.28   28.90 
  -1   6   0  179.88   27.90 
  -1   6   0  198.18   32.70 
   0  -6   0  222.98   36.10 
   0  -6   0  179.38   38.00 
   0   6   0  173.78   31.10 
  -1  -6   0 1211.18   71.79 
  -1  -6   0 1129.39   64.19 
   1   6   0 1227.48   60.69 
  -2  -6   0  103.79   30.70 
  -2  -6   0  170.68   37.30 
   2   6   0  160.48   31.40 
  -3  -6   0 1375.66   79.39 
  -3  -6   0 1361.76   77.99 
   3   6   0 1201.08   67.79 
  -4  -6   0   35.00   24.10 
   4   6   0   32.30   22.90 
   4   6   0   79.09   31.10 
  -5  -6   0  237.78   47.10 
   5   6   0  210.88   42.90 
   5   6   0  202.48   42.00 
  -6  -6   0   26.70   24.90 
   6   6   0   24.20   23.00 
   6   6   0   33.80   24.50 
  -7  -6   0   59.49   26.60 
   7   6   0   90.59   27.80 
   7   6   0   43.20   25.80 
  -8  -6   0   86.79   34.90 
   8   6   0   15.80   27.20 
  -9  -6   0  148.39   43.00 
   9   6   0  244.38   51.99 
  10  -7   0  183.38   44.40 
 -10   7   0  316.67   80.89 
   9  -7   0   17.20   25.10 
  -9   7   0   53.69   44.30 
   8  -7   0  410.56   65.39 
  -8   7   0  378.86   71.79 
   7  -7   0    0.00   21.30 
  -7   7   0    0.00   29.60 
   6  -7   0    0.00   17.10 
   6  -7   0   21.40   22.70 
  -6   7   0   14.20   27.00 
   5  -7   0   16.10   19.40 
   5  -7   0   29.00   22.00 
  -5   7   0   11.70   24.00 
   4  -7   0  892.41   82.09 
   4  -7   0  825.42   76.59 
   4  -7   0  769.62   50.29 
  -4   7   0  813.12   61.89 
   3  -7   0  271.07   38.30 
   3  -7   0  274.67   46.70 
  -3   7   0  284.97   42.00 
   2  -7   0 1274.97   77.69 
   2  -7   0 1331.47   63.29 
  -2   7   0 1181.68   66.89 
  -2   7   0 1263.57   62.19 
   1  -7   0  293.77   48.70 
   1  -7   0  364.46   46.70 
  -1   7   0  331.97   34.70 
  -1   7   0  326.77   44.40 
   0  -7   0  613.14   62.79 
   0  -7   0  607.44   68.09 
   0   7   0  554.74   56.29 
  -1  -7   0    0.00   18.70 
  -1  -7   0   18.40   21.40 
   1   7   0    0.00   16.80 
  -2  -7   0  108.29   33.80 
  -2  -7   0   47.70   27.20 
   2   7   0  101.39   30.20 
  -3  -7   0   25.70   26.40 
  -3  -7   0   46.50   28.50 
   3   7   0   67.39   29.40 
  -4  -7   0    3.60   20.00 
   4   7   0   18.20   22.30 
   4   7   0    0.00   22.20 
  -5  -7   0  633.84   79.29 
   5   7   0  645.54   71.09 
   5   7   0  542.55   69.39 
  -6  -7   0    0.00   16.00 
   6   7   0    0.00   25.40 
   6   7   0    0.00   19.50 
  -7  -7   0  183.28   45.80 
   7   7   0  148.99   39.00 
   7   7   0  114.59   32.90 
  -8  -7   0   65.19   23.60 
   8   7   0    6.40   23.60 
   9   7   0   20.30   19.80 
   9  -8   0   47.50   34.10 
  -9   8   0   50.69   48.10 
   8  -8   0  227.68   49.99 
  -8   8   0  170.78   54.99 
   7  -8   0   74.49   33.90 
  -7   8   0   57.69   42.20 
   6  -8   0 1080.39   77.89 
   6  -8   0  979.90   92.49 
  -6   8   0 1068.79  100.59 
   5  -8   0  105.19   35.60 
   5  -8   0  112.79   33.20 
  -5   8   0  155.28   41.70 
   4  -8   0  244.88   36.60 
   4  -8   0  294.47   51.39 
   4  -8   0  239.28   46.00 
  -4   8   0  216.78   44.10 
   3  -8   0   25.20   19.60 
   3  -8   0   10.30   21.20 
  -3   8   0    0.00   21.00 
  -3   8   0    0.00   15.70 
   2  -8   0   38.40   27.90 
   2  -8   0    3.90   15.70 
  -2   8   0   28.30   23.70 
  -2   8   0    0.00   21.20 
   1  -8   0  141.39   34.20 
   1  -8   0  151.08   40.80 
  -1   8   0  154.08   36.50 
   0  -8   0  325.27   53.69 
   0  -8   0  368.76   52.49 
   0   8   0  387.46   51.29 
  -1  -8   0  183.88   39.50 
  -1  -8   0  170.58   42.90 
   1   8   0  167.38   37.20 
  -2  -8   0  191.98   47.50 
  -2  -8   0  198.88   42.70 
   2   8   0  177.08   39.80 
  -3  -8   0   85.69   36.90 
  -3  -8   0  132.69   39.70 
   3   8   0  209.88   44.20 
  -4  -8   0   36.50   26.00 
   4   8   0   37.60   28.80 
   4   8   0   78.59   29.70 
  -5  -8   0    0.00   22.20 
   5   8   0    0.00   23.10 
   5   8   0   28.40   28.40 
  -6  -8   0   23.70   23.70 
   6   8   0   82.79   32.40 
   6   8   0   25.90   30.40 
  -7  -8   0  241.38   54.59 
   7   8   0  260.57   53.29 
   7   8   0  253.37   50.39 
  -8  -8   0   36.10   30.50 
   8   8   0    0.00   22.50 
   9  -9   0   83.79   37.70 
  -9   9   0  123.09   63.69 
   8  -9   0   10.20   27.30 
  -8   9   0    0.00   36.50 
   7  -9   0    0.00   29.50 
  -7   9   0    0.00   32.30 
   6  -9   0  113.99   33.10 
   6  -9   0  113.09   38.60 
  -6   9   0  108.19   44.50 
   5  -9   0  148.19   44.30 
  -5   9   0   85.79   39.50 
   4  -9   0  721.43   84.29 
  -4   9   0  603.54   70.39 
  -4   9   0  584.54   70.09 
   3  -9   0   10.90   26.30 
   3  -9   0   85.49   25.70 
  -3   9   0   27.30   21.20 
   2  -9   0  362.36   52.99 
   2  -9   0  313.27   57.19 
  -2   9   0  428.56   56.99 
   1  -9   0    0.00   19.50 
   1  -9   0   22.00   26.60 
  -1   9   0   50.59   25.90 
   0  -9   0    0.00   17.40 
   0  -9   0    0.00   17.30 
   0   9   0    0.00   18.20 
  -1  -9   0    0.00   15.50 
  -1  -9   0   16.10   23.00 
   1   9   0   33.60   22.70 
  -2  -9   0  233.88   49.50 
  -2  -9   0  215.88   50.49 
   2   9   0  259.37   46.30 
  -3  -9   0    7.10   23.10 
   3   9   0   18.60   25.10 
  -4  -9   0  323.47   59.89 
   4   9   0  335.97   64.89 
   4   9   0  293.97   52.69 
  -5  -9   0  105.39   39.00 
   5   9   0   71.59   34.20 
   5   9   0  142.89   42.70 
  -6  -9   0  118.39   37.60 
   6   9   0   31.10   25.60 
   6   9   0   17.10   29.70 
  -7  -9   0   59.29   32.20 
   7   9   0    0.00   26.10 
   7   9   0    6.30   20.30 
   7 -10   0  250.57   51.09 
  -7  10   0  110.19   54.69 
   6 -10   0   27.80   30.10 
  -6  10   0    0.00   40.80 
   5 -10   0    0.00   23.80 
  -5  10   0   28.90   24.70 
   4 -10   0   15.60   28.00 
  -4  10   0   15.90   20.80 
   3 -10   0   97.89   39.10 
  -3  10   0   49.70   28.60 
   2 -10   0  224.38   42.40 
   2 -10   0  329.17   60.99 
  -2  10   0  218.08   44.90 
   1 -10   0  252.37   53.19 
   1 -10   0  161.18   39.70 
  -1  10   0  232.18   46.90 
   0 -10   0  575.54   84.79 
   0 -10   0  482.75   76.19 
   0  10   0  560.04   68.49 
  -1 -10   0   45.00   26.30 
  -1 -10   0   12.30   23.10 
   1  10   0   16.20   25.30 
  -2 -10   0   61.49   32.10 
  -2 -10   0   44.20   28.90 
   2  10   0   50.39   31.40 
  -3 -10   0    7.00   23.30 
   3  10   0    0.00   24.50 
  -4 -10   0  205.08   45.60 
   4  10   0  168.48   41.00 
   4  10   0  167.28   47.30 
  -5 -10   0   80.89   35.10 
   5  10   0   41.70   33.70 
   5  10   0   14.10   26.50 
   6 -11   0  106.69   30.60 
  -6  11   0   24.00   23.20 
   5 -11   0   75.09   54.29 
  -5  11   0   80.59   27.50 
   4 -11   0   44.80   32.60 
  -4  11   0   72.29   25.40 
   3 -11   0   56.89   33.00 
  -3  11   0   29.40   22.80 
   2 -11   0   21.30   27.10 
  -2  11   0    0.00   23.30 
   1 -11   0   49.20   27.90 
   1 -11   0    0.00   24.10 
  -1  11   0   41.50   28.70 
   0 -11   0   33.00   30.30 
   0 -11   0  143.39   36.80 
   0  11   0   82.29   36.90 
  -1 -11   0  121.89   38.50 
  -1 -11   0  123.39   36.30 
   1  11   0  110.49   46.40 
   2  11   0  341.77   55.39 
  -3 -11   0    9.00   26.70 
   3  11   0    0.00   21.70 
   3  11   0   62.69   31.10 
  -4 -11   0   16.00   41.80 
   4  11   0   79.89   36.10 
   2 -12   0   10.00   30.30 
  -2  12   0   79.29   31.20 
   1 -12   0  108.39   35.80 
  -1  12   0  137.99   35.80 
   0 -12   0    0.00   25.00 
   0 -12   0   55.09   27.60 
   0  12   0   72.09   29.10 
   2  12  -1  144.79   41.90 
  -2 -12   1  231.88   50.19 
  -2 -12   1  153.78   46.10 
   1  12  -1  136.69   43.50 
  -1 -12   1  105.19   42.00 
  -1 -12   1  164.38   43.00 
   0  12  -1  133.59   37.00 
   0 -12   1   84.69   40.10 
  -1  12  -1  107.59   33.90 
   1 -12   1   59.89   35.70 
  -2  12  -1   57.39   25.90 
   2 -12   1   92.89   33.00 
  -3  12  -1  170.08   51.39 
   3 -12   1    0.00   28.90 
  -4  12  -1    0.00   22.10 
   4 -12   1   26.80   30.50 
   4  11  -1  200.98   47.20 
   4  11  -1   90.19   37.70 
  -4 -11   1  130.19   42.40 
   3  11  -1   20.40   27.50 
  -3 -11   1    0.00   28.80 
  -3 -11   1   19.60   22.10 
   2  11  -1   27.50   30.10 
  -2 -11   1   51.49   26.30 
  -2 -11   1   61.59   36.80 
   1  11  -1    0.00   23.80 
  -1 -11   1    0.00   22.60 
  -1 -11   1   20.60   18.50 
   0  11  -1  239.98   49.30 
   0 -11   1  406.06   72.39 
   0 -11   1  259.87   47.80 
  -1  11  -1  104.89   40.70 
   1 -11   1   89.19   33.70 
  -2  11  -1  258.57   49.10 
   2 -11   1  322.07   63.49 
  -3  11  -1   86.49   31.50 
   3 -11   1  112.09   42.20 
  -4  11  -1   66.99   31.90 
   4 -11   1   66.49   33.00 
  -5  11  -1   55.59   25.90 
   5 -11   1    0.00   27.20 
  -6  11  -1    0.00   21.50 
   6 -11   1    0.00   26.00 
   6  10  -1   73.99   28.50 
   6  10  -1    0.00   30.30 
  -6 -10   1   20.20   27.40 
   5  10  -1   46.60   29.20 
   5  10  -1    0.00   28.20 
  -5 -10   1    6.00   24.80 
   4  10  -1  101.39   38.90 
  -4 -10   1  141.19   42.20 
   3  10  -1    0.00   20.80 
  -3 -10   1    0.00   19.90 
  -3 -10   1    0.00   23.20 
   2  10  -1  474.25   64.99 
  -2 -10   1  517.05   69.29 
  -2 -10   1  539.95   78.89 
   1  10  -1   40.40   27.10 
  -1 -10   1   42.10   25.10 
  -1 -10   1    0.00   20.40 
   0  10  -1  289.77   49.20 
   0 -10   1  260.37   52.39 
   0 -10   1  260.67   51.19 
  -1  10  -1   32.80   21.30 
   1 -10   1    0.00   22.00 
   1 -10   1   25.30   17.70 
  -2  10  -1   30.90   21.40 
   2 -10   1   98.69   34.30 
  -3  10  -1   39.60   24.60 
   3 -10   1   92.69   34.30 
  -4  10  -1  327.17   56.29 
   4 -10   1  272.97   54.59 
  -5  10  -1  203.38   53.89 
  -5  10  -1  177.78   42.00 
   5 -10   1  226.18   50.29 
  -6  10  -1  353.26   64.59 
   6 -10   1  354.86   62.89 
   6 -10   1  234.88   54.39 
  -7  10  -1  227.58   62.49 
   7 -10   1  297.97   59.19 
  -8  10  -1    0.00   36.10 
   8 -10   1    0.00   26.60 
   7   9  -1  212.58   49.30 
   7   9  -1  197.78   49.70 
  -7  -9   1  265.27   57.59 
   6   9  -1  119.69   40.00 
   6   9  -1   66.49   31.90 
  -6  -9   1   87.09   31.60 
   5   9  -1  116.89   41.60 
   5   9  -1   93.79   33.30 
  -5  -9   1  137.99   36.50 
   4   9  -1   73.89   28.20 
  -4  -9   1   29.90   23.80 
  -4  -9   1   24.20   28.50 
   3   9  -1   25.80   21.10 
  -3  -9   1   32.20   25.00 
  -3  -9   1    0.00   21.20 
   2   9  -1   81.99   31.70 
  -2  -9   1   98.19   32.30 
  -2  -9   1   68.59   31.90 
   1   9  -1   41.70   26.50 
  -1  -9   1    9.00   21.80 
  -1  -9   1   28.10   24.10 
   0   9  -1 1029.60   72.09 
   0  -9   1 1001.60   66.39 
   0  -9   1 1038.40  101.49 
  -1   9  -1    0.00   21.00 
   1  -9   1    4.00   23.20 
   1  -9   1    2.90   17.10 
  -2   9  -1  786.82   76.39 
   2  -9   1  869.71   58.79 
   2  -9   1  766.62   85.39 
  -3   9  -1   63.29   28.10 
  -3   9  -1   37.80   25.00 
   3  -9   1  125.49   37.70 
  -4   9  -1   32.70   27.20 
  -4   9  -1    7.60   16.30 
   4  -9   1    8.60   21.50 
  -5   9  -1   45.10   29.60 
   5  -9   1    2.50   22.80 
   5  -9   1   25.50   25.80 
  -6   9  -1  317.57   61.19 
   6  -9   1  233.48   47.20 
   6  -9   1  275.17   54.99 
  -7   9  -1  127.29   46.50 
   7  -9   1   69.09   31.00 
  -8   9  -1  212.58   59.89 
   8  -9   1  176.78   53.19 
  -9   9  -1  128.49   61.29 
   9  -9   1  138.49   47.70 
   8   8  -1    0.00   23.80 
  -8  -8   1   18.70   23.80 
   7   8  -1    0.00   22.90 
   7   8  -1   48.60   27.70 
  -7  -8   1   16.80   26.90 
   6   8  -1   49.60   44.10 
   6   8  -1   23.10   26.60 
  -6  -8   1   28.40   25.20 
   5   8  -1  465.95   63.09 
   5   8  -1  423.86   67.89 
  -5  -8   1  490.95   69.49 
   4   8  -1  225.18   44.40 
  -4  -8   1  168.48   45.30 
  -4  -8   1  196.98   44.70 
   3   8  -1  414.96   57.09 
  -3  -8   1  361.26   57.59 
  -3  -8   1  378.06   60.19 
   2   8  -1  349.07   50.39 
  -2  -8   1  315.57   49.40 
  -2  -8   1  282.77   52.39 
   1   8  -1   37.90   23.00 
  -1  -8   1   49.30   28.90 
  -1  -8   1   47.90   24.00 
   0   8  -1   46.20   24.50 
   0  -8   1   26.50   19.90 
   0  -8   1   45.10   23.40 
  -1   8  -1   29.70   17.00 
  -1   8  -1   39.50   24.50 
   1  -8   1   28.10   20.10 
   1  -8   1   28.70   24.10 
  -2   8  -1  600.24   54.49 
  -2   8  -1  587.54   62.69 
   2  -8   1  632.44   71.49 
   2  -8   1  529.55   53.69 
  -3   8  -1  334.27   45.50 
  -3   8  -1  349.96   51.69 
   3  -8   1  309.67   39.60 
   3  -8   1  335.77   56.09 
  -4   8  -1 1548.84   85.69 
   4  -8   1 1587.84   91.19 
   4  -8   1 1492.15   86.49 
  -5   8  -1   58.39   32.00 
   5  -8   1   40.30   25.10 
   5  -8   1   42.60   24.70 
  -6   8  -1  145.19   45.20 
   6  -8   1  153.48   40.30 
   6  -8   1  172.28   43.00 
  -7   8  -1    0.00   29.50 
   7  -8   1    0.00   20.10 
   7  -8   1   17.60   19.30 
  -8   8  -1   15.00   37.00 
   8  -8   1   25.90   28.40 
  -9   8  -1   51.99   44.90 
   9  -8   1   17.90   26.30 
 -10   8  -1   78.19   58.69 
  10  -8   1  137.29   44.10 
   9   7  -1  137.69   43.40 
   8   7  -1   48.80   31.90 
   7   7  -1  323.77   52.59 
   7   7  -1  432.26   63.19 
   6   7  -1    0.00   19.80 
   6   7  -1    0.00   22.10 
  -6  -7   1    7.40   21.90 
   5   7  -1    0.00   21.60 
   5   7  -1   39.90   26.20 
  -5  -7   1   32.30   25.00 
   4   7  -1   29.60   21.10 
  -4  -7   1   11.20   23.10 
  -4  -7   1    0.00   17.10 
   3   7  -1  543.65   61.49 
  -3  -7   1  544.45   62.79 
  -3  -7   1  540.95   67.49 
   2   7  -1  294.37   44.20 
  -2  -7   1  270.67   44.50 
  -2  -7   1  226.68   43.90 
   1   7  -1 1513.15   72.79 
  -1  -7   1 1507.05   75.09 
  -1  -7   1 1420.06   82.29 
   0   7  -1  202.88   35.20 
   0  -7   1  220.68   42.90 
   0  -7   1  256.47   40.10 
  -1   7  -1  342.07   45.50 
  -1   7  -1  313.27   34.30 
   1  -7   1  385.56   53.49 
   1  -7   1  378.46   43.80 
  -2   7  -1    1.90   15.40 
  -2   7  -1   14.70   17.30 
   2  -7   1    0.00   16.10 
   2  -7   1   11.40   12.70 
  -3   7  -1   35.10   20.80 
   3  -7   1   11.50   19.80 
   3  -7   1    0.00   14.20 
   3  -7   1    7.50   13.20 
  -4   7  -1 1164.58   70.39 
   4  -7   1  976.90   48.80 
   4  -7   1 1030.60   69.69 
   4  -7   1 1149.58   72.09 
  -5   7  -1  309.27   50.89 
   5  -7   1  357.96   52.69 
   5  -7   1  280.37   47.80 
  -6   7  -1 2205.68  111.99 
   6  -7   1 2092.79  103.59 
   6  -7   1 2275.87  101.69 
  -7   7  -1   40.90   32.50 
   7  -7   1   80.39   32.90 
   7  -7   1   78.79   25.60 
  -8   7  -1  322.27   63.39 
   8  -7   1  299.57   54.99 
  -9   7  -1   49.30   41.00 
   9  -7   1    0.00   21.00 
 -10   7  -1    0.00   40.40 
  10  -7   1    0.00   27.00 
  10   6  -1   24.40   29.40 
   9   6  -1   14.10   24.20 
   8   6  -1    0.00   21.90 
   7   6  -1  455.35   61.59 
   7   6  -1  540.85   63.29 
   6   6  -1    9.30   23.00 
   6   6  -1   29.50   26.00 
   5   6  -1  815.02   75.29 
   5   6  -1  740.33   74.09 
   4   6  -1   31.90   21.90 
  -4  -6   1   20.40   21.90 
   3   6  -1  752.12   66.89 
  -3  -6   1  737.13   69.79 
  -3  -6   1  840.62   62.79 
   2   6  -1    0.00   17.30 
  -2  -6   1   11.50   19.40 
  -2  -6   1    9.10   18.30 
   1   6  -1  169.18   30.80 
  -1  -6   1  121.49   28.20 
  -1  -6   1  135.79   32.00 
   0   6  -1  365.76   43.60 
   0  -6   1  323.37   46.10 
   0  -6   1  347.37   41.50 
  -1   6  -1 3341.57   78.09 
  -1   6  -1 3299.67   95.79 
   1  -6   1 3414.06   87.19 
   1  -6   1 3319.87  110.09 
  -2   6  -1  865.21   48.60 
   2  -6   1  891.31   58.39 
   2  -6   1  905.51   44.40 
  -3   6  -1  803.62   53.79 
   3  -6   1  823.62   58.29 
   3  -6   1  855.81   56.09 
   3  -6   1  895.41   42.70 
  -4   6  -1  786.42   70.59 
   4  -6   1  731.23   66.79 
   4  -6   1  774.72   69.49 
  -5   6  -1  129.29   36.40 
   5  -6   1  121.29   32.20 
   5  -6   1  123.99   28.80 
  -6   6  -1  192.48   44.00 
   6  -6   1  201.88   39.80 
   6  -6   1   88.29   28.70 
  -7   6  -1   55.39   35.40 
   7  -6   1   71.19   31.50 
   7  -6   1   36.30   22.10 
  -8   6  -1  921.31  101.79 
   8  -6   1  676.83   79.89 
  -9   6  -1   31.30   39.90 
   9  -6   1    0.00   24.30 
 -10   6  -1  273.17   67.49 
  10  -6   1  151.98   41.90 
 -11   6  -1    0.00   38.30 
  11  -6   1   43.40   25.40 
  10   5  -1  211.28   49.20 
   9   5  -1   91.59   34.10 
   8   5  -1  149.99   41.50 
   7   5  -1  142.79   38.20 
   7   5  -1  207.78   42.10 
   6   5  -1   80.99   28.10 
   6   5  -1   25.80   23.00 
   5   5  -1  266.07   42.60 
   5   5  -1  273.27   44.60 
   4   5  -1  182.68   34.30 
  -4  -5   1  163.88   32.80 
   3   5  -1 1402.36   66.69 
  -3  -5   1 1513.95   72.39 
   2   5  -1  161.68   29.20 
  -2  -5   1  163.48   31.80 
   1   5  -1 2019.10   69.69 
  -1  -5   1 1942.01   78.69 
  -1  -5   1 2042.70   72.29 
   0   5  -1   25.10   16.60 
   0  -5   1   15.40   14.40 
   0  -5   1   34.00   19.70 
  -1   5  -1    0.00   11.60 
  -1   5  -1   17.30   14.50 
   1  -5   1    7.20   15.60 
   1  -5   1   16.70   13.80 
  -2   5  -1   43.30   18.60 
   2  -5   1   19.60   12.50 
   2  -5   1   56.09   20.50 
   2  -5   1   34.40   18.00 
  -3   5  -1  736.13   49.50 
   3  -5   1  766.02   35.70 
   3  -5   1  824.32   51.79 
   3  -5   1  754.32   49.00 
  -4   5  -1  220.68   39.00 
   4  -5   1  147.99   29.50 
   4  -5   1  153.48   31.10 
  -5   5  -1 1059.59   70.79 
   5  -5   1 1040.50   63.29 
   5  -5   1 1013.50   58.29 
  -6   5  -1  349.07   57.29 
   6  -5   1  304.67   48.70 
   6  -5   1  329.57   42.40 
  -7   5  -1  247.78   50.79 
   7  -5   1  171.78   41.00 
   7  -5   1  211.78   33.50 
  -8   5  -1    4.00   27.10 
   8  -5   1   33.20   24.20 
  -9   5  -1   12.20   30.90 
   9  -5   1    0.00   23.00 
 -10   5  -1  310.87   68.39 
  10  -5   1  214.18   50.19 
 -11   5  -1   57.29   49.00 
  11  -5   1    0.00   25.30 
  11   4  -1    5.20   25.30 
  10   4  -1   42.20   29.30 
   9   4  -1    0.00   19.30 
   8   4  -1  594.74   71.49 
   7   4  -1  106.69   25.90 
   7   4  -1  145.59   37.10 
   6   4  -1 1583.84   70.09 
   6   4  -1 1529.85   80.59 
  -6  -4   1 1531.85   63.09 
   5   4  -1   79.19   25.30 
   5   4  -1  184.18   34.40 
   4   4  -1  411.56   45.80 
  -4  -4   1  556.54   41.60 
   3   4  -1  105.59   23.30 
  -3  -4   1  135.29   27.00 
   2   4  -1  112.39   23.50 
  -2  -4   1  125.09   26.60 
   1   4  -1 2637.44   70.39 
  -1  -4   1 2575.24   80.89 
   0   4  -1  699.13   39.30 
   0  -4   1  758.62   45.90 
   0  -4   1  781.12   38.40 
  -1   4  -1 3265.77   68.69 
   1  -4   1 3357.26   88.39 
   1  -4   1 3275.17   64.79 
  -2   4  -1 1581.44   58.89 
   2  -4   1 1696.73   60.29 
   2  -4   1 1735.73   44.10 
   2  -4   1 1694.23   63.79 
  -3   4  -1  105.29   25.40 
   3  -4   1   68.09   20.80 
   3  -4   1   69.39   20.00 
  -4   4  -1  375.06   45.80 
   4  -4   1  363.16   42.50 
   4  -4   1  333.77   37.40 
  -5   4  -1 1046.80   68.19 
   5  -4   1  991.60   50.99 
   5  -4   1 1005.10   59.19 
  -6   4  -1  125.59   35.60 
   6  -4   1  177.08   35.50 
   6  -4   1  133.39   25.90 
  -7   4  -1 1111.49   80.89 
   7  -4   1 1082.79   53.19 
   7  -4   1 1080.49   70.29 
  -8   4  -1  118.29   39.90 
   8  -4   1  143.89   37.10 
  -9   4  -1  374.16   65.29 
   9  -4   1  287.67   52.99 
 -10   4  -1    5.20   32.20 
  10  -4   1    0.00   18.50 
 -11   4  -1    5.70   41.40 
  11  -4   1    0.00   22.30 
  11   3  -1  160.38   43.90 
  10   3  -1  120.99   37.80 
   9   3  -1    0.00   20.50 
   8   3  -1   11.50   22.40 
  -8  -3   1    8.30   24.60 
   7   3  -1   41.50   15.60 
   7   3  -1   39.40   26.50 
  -7  -3   1   23.40   27.50 
   6   3  -1 1688.83   62.29 
   6   3  -1 1623.64   79.99 
  -6  -3   1 1694.83   67.09 
   5   3  -1  283.27   32.70 
   5   3  -1  317.47   42.10 
  -5  -3   1  321.97   35.00 
   4   3  -1 3379.76   92.29 
  -4  -3   1 3314.27   68.89 
   3   3  -1  829.52   45.00 
  -3  -3   1  788.62   42.60 
   2   3  -1 1371.76   51.19 
  -2  -3   1 1228.08   51.09 
   1   3  -1   74.29   17.60 
  -1  -3   1   95.39   20.20 
   0   3  -1  405.46   28.10 
   0   3  -1  406.06   20.60 
   0  -3   1  386.76   25.90 
   0  -3   1  369.86   33.70 
  -1   3  -1  747.23   34.10 
   1  -3   1  816.02   27.90 
   1  -3   1  843.72   38.00 
   1  -3   1  828.12   40.10 
  -2   3  -1 2055.99   62.69 
   2  -3   1 2056.69   60.19 
   2  -3   1 2070.89   60.19 
  -3   3  -1 3389.36   89.79 
   3  -3   1 3363.86   82.89 
   3  -3   1 3494.65   77.19 
  -4   3  -1  304.07   40.90 
   4  -3   1  275.17   35.10 
   4  -3   1  200.48   26.20 
  -5   3  -1  924.81   62.19 
   5  -3   1  891.11   43.30 
   5  -3   1 1003.60   56.49 
  -6   3  -1  150.38   35.00 
   6  -3   1  150.18   32.10 
   6  -3   1  138.79   22.90 
  -7   3  -1  251.67   49.20 
   7  -3   1  311.47   33.90 
   7  -3   1  283.97   46.70 
  -8   3  -1  154.18   43.70 
   8  -3   1   83.19   32.30 
  -9   3  -1  636.44   80.49 
   9  -3   1  513.25   68.19 
 -10   3  -1  135.39   50.79 
  10  -3   1  140.09   42.00 
 -11   3  -1  438.16   81.49 
  11  -3   1  401.36   69.39 
 -12   3  -1   27.10   46.40 
  11   2  -1    0.00   27.90 
  10   2  -1  161.98   41.90 
 -10  -2   1  202.78   51.19 
   9   2  -1   98.59   34.60 
  -9  -2   1  130.09   37.80 
   8   2  -1  607.44   68.89 
  -8  -2   1  736.93   70.99 
   7   2  -1  378.56   53.99 
  -7  -2   1  303.27   45.90 
   6   2  -1  591.04   60.99 
   6   2  -1  506.45   32.00 
  -6  -2   1  508.65   50.29 
   5   2  -1  205.48   23.30 
   5   2  -1  214.18   34.80 
  -5  -2   1  178.48   31.10 
   4   2  -1   67.49   20.70 
   4   2  -1   71.29   15.70 
  -4  -2   1   45.90   25.30 
   3   2  -1  176.98   20.70 
   3   2  -1  160.78   25.50 
  -3  -2   1  174.18   21.20 
   2   2  -1 7889.01   75.99 
   2   2  -1 8210.18  104.19 
  -2  -2   1 7986.80   98.89 
   1   2  -1 2726.93   53.99 
   0   2  -1 5439.56   54.19 
   0   2  -1 5393.26   68.29 
   0  -2   1 5311.67   74.79 
  -1   2  -1   19.70   12.10 
   1  -2   1   20.90   11.30 
   1  -2   1   14.60   11.30 
  -2   2  -1  126.79   22.10 
   2  -2   1  117.19   19.10 
   2  -2   1  112.79   17.60 
  -3   2  -1  155.78   26.60 
   3  -2   1  196.78   26.50 
   3  -2   1  209.28   22.80 
  -4   2  -1   35.90   19.50 
   4  -2   1   33.10   17.20 
   4  -2   1   11.10   11.70 
  -5   2  -1 2767.82   95.29 
   5  -2   1 2805.62   88.49 
   5  -2   1 2764.32   68.79 
  -6   2  -1  444.66   54.59 
   6  -2   1  406.36   35.50 
   6  -2   1  422.26   49.10 
  -7   2  -1 1077.09   75.99 
   7  -2   1 1037.00   45.80 
   7  -2   1 1059.19   68.79 
  -8   2  -1   26.80   26.50 
   8  -2   1   16.80   23.50 
  -9   2  -1    0.00   28.70 
   9  -2   1    0.00   17.70 
 -10   2  -1   41.30   40.30 
  10  -2   1   38.50   24.00 
 -11   2  -1  158.28   54.99 
  11  -2   1  189.38   50.19 
 -12   2  -1   24.00   45.50 
  12  -2   1   74.79   37.70 
  12   1  -1    6.90   26.90 
 -12  -1   1   16.00   47.10 
  11   1  -1  163.38   42.90 
 -11  -1   1  222.48   58.69 
  10   1  -1   53.19   27.90 
 -10  -1   1   79.59   41.50 
   9   1  -1   93.59   35.00 
  -9  -1   1   97.59   42.00 
   8   1  -1  112.09   34.40 
  -8  -1   1  113.99   36.70 
   7   1  -1  447.16   55.49 
  -7  -1   1  450.95   54.29 
   6   1  -1 1160.18   63.49 
  -6  -1   1 1234.18   67.29 
   5   1  -1  148.39   29.70 
  -5  -1   1  156.48   39.40 
   4   1  -1  984.50   48.50 
   4   1  -1  923.01   46.20 
   3   1  -1 1050.99   43.90 
   3   1  -1 1029.40   42.50 
   2   1  -1  614.04   30.00 
   2   1  -1  583.24   29.30 
  -2  -1   1  603.54   21.70 
   1   1  -1  264.27   14.40 
   1   1  -1  273.47   16.80 
  -1  -1   1  279.87   15.00 
   0   1  -1 4734.43   46.90 
   0   1  -1 4822.92   47.20 
   0  -1   1 4767.92   51.69 
  -1   1  -1   83.79   14.30 
   1  -1   1   98.59   12.70 
   1  -1   1   93.49   12.60 
  -2   1  -1 4154.08   75.59 
   2  -1   1 4254.17   69.09 
   2  -1   1 4272.77   60.49 
  -3   1  -1    0.80   15.20 
   3  -1   1    9.80   12.40 
   3  -1   1    1.80    9.30 
  -4   1  -1   74.59   22.00 
   4  -1   1   90.49   16.30 
   4  -1   1   89.09   21.30 
  -5   1  -1   95.19   27.60 
   5  -1   1  103.59   24.60 
   5  -1   1   97.79   17.00 
  -6   1  -1  245.08   40.80 
   6  -1   1  179.88   24.60 
   6  -1   1  246.68   39.40 
  -7   1  -1  718.13   71.79 
   7  -1   1  751.32   70.09 
   7  -1   1  668.53   37.50 
  -8   1  -1  196.18   43.50 
   8  -1   1  158.68   38.00 
  -9   1  -1  596.44   77.99 
   9  -1   1  713.13   77.29 
 -10   1  -1   62.79   40.50 
  10  -1   1   11.80   23.40 
 -11   1  -1   79.89   45.30 
  11  -1   1   88.59   37.30 
 -12   1  -1   16.60   37.20 
  12  -1   1    0.00   26.10 
  12   0  -1   33.30   28.70 
 -12   0   1   31.20   48.40 
  11   0  -1  254.37   52.89 
 -11   0   1  371.06   72.09 
  10   0  -1    0.00   23.90 
 -10   0   1   23.20   36.90 
   9   0  -1  345.27   54.89 
  -9   0   1  384.46   64.59 
   8   0  -1   16.80   22.40 
  -8   0   1   42.60   32.50 
   7   0  -1    0.00   17.50 
  -7   0   1   10.70   24.00 
   6   0  -1    8.40   16.40 
  -6   0   1    0.00   28.60 
   5   0  -1  514.55   48.10 
   5   0  -1  619.24   47.50 
   4   0  -1 1002.00   49.90 
   4   0  -1 1087.19   53.59 
   3   0  -1 1104.59   48.40 
   3   0  -1 1088.99   43.10 
   2   0  -1 4517.05   76.79 
   2   0  -1 4553.24   66.69 
   1   0  -1    0.60    5.50 
   1   0  -1    0.60    6.40 
  -1   0   1    0.70    4.00 
   0   0  -1   77.39    9.30 
   0   0  -1   64.69    9.00 
   0   0   1   78.39    9.80 
  -1   0  -1  107.69   13.50 
  -1   0  -1  103.99   13.40 
   1   0   1   95.49   11.10 
   1   0   1  107.69   13.70 
  -2   0  -1 2768.32   58.99 
   2   0   1 2833.42   53.99 
   2   0   1 2878.01   55.19 
  -3   0  -1  628.04   38.70 
   3   0   1  566.44   34.80 
   3   0   1  660.73   31.80 
  -4   0  -1 3400.26   86.89 
   4   0   1 3405.46   85.39 
   4   0   1 3398.66   71.49 
  -5   0  -1   34.40   19.00 
   5   0   1   30.20   14.10 
   5   0   1   27.40   16.80 
  -6   0  -1  643.84   60.39 
   6   0   1  613.34   60.59 
   6   0   1  580.84   36.10 
  -7   0  -1  192.88   37.50 
   7   0   1  194.08   39.00 
   7   0   1  222.08   29.70 
  -8   0  -1   63.09   36.40 
   8   0   1   12.10   21.60 
  -9   0  -1   33.90   31.50 
   9   0   1    0.00   18.60 
 -10   0  -1   99.39   42.20 
  10   0   1  102.99   36.80 
 -11   0  -1  493.35   77.39 
  11   0   1  519.95   74.79 
  12  -1  -1    0.00   22.20 
 -12   1   1   24.50   49.60 
  11  -1  -1   11.70   21.50 
 -11   1   1    5.50   36.40 
  10  -1  -1   22.90   22.70 
 -10   1   1    0.00   35.90 
   9  -1  -1  777.62   80.79 
  -9   1   1  894.81   91.79 
   8  -1  -1    0.00   17.20 
  -8   1   1   40.10   28.90 
   7  -1  -1 2878.51  105.69 
  -7   1   1 2939.41  115.79 
   6  -1  -1   31.00   18.50 
  -6   1   1    0.00   29.20 
   5  -1  -1  248.28   37.30 
   5  -1  -1  225.48   34.30 
   4  -1  -1   25.60   19.30 
   4  -1  -1   81.69   20.90 
   3  -1  -1  438.16   40.40 
   3  -1  -1  443.46   30.90 
   2  -1  -1 2940.31   69.69 
   2  -1  -1 2937.01   55.79 
   2  -1  -1 2987.20   47.10 
   1  -1  -1 4781.22   63.49 
   1  -1  -1 4816.32   69.69 
   1  -1  -1 4801.72   54.29 
   1  -1  -1 4644.74   62.79 
   0  -1  -1 6522.85   60.59 
   0  -1  -1 6391.16   74.49 
   0   1   1 6459.45   51.39 
   0   1   1 6541.45   79.29 
  -1  -1  -1 1853.11   36.40 
  -1  -1  -1 1813.12   47.30 
   1   1   1 1786.32   36.60 
   1   1   1 1766.92   46.70 
  -2  -1  -1  797.02   31.30 
   2   1   1  773.72   35.80 
   2   1   1  848.42   34.60 
  -3  -1  -1   31.40   15.50 
   3   1   1   36.20   15.40 
   3   1   1   28.00   15.30 
  -4  -1  -1  178.78   27.70 
   4   1   1  165.78   24.00 
   4   1   1  160.48   28.30 
  -5  -1  -1  279.57   36.70 
   5   1   1  300.17   33.20 
   5   1   1  246.48   37.00 
  -6  -1  -1 1192.38   65.59 
   6   1   1 1217.28   66.39 
   6   1   1 1056.39   52.19 
  -7  -1  -1   25.00   22.20 
   7   1   1    0.00   12.90 
   7   1   1   25.90   22.90 
  -8  -1  -1  364.36   54.49 
   8   1   1  284.27   49.60 
  -9  -1  -1   51.59   34.60 
   9   1   1   66.09   26.50 
 -10  -1  -1    3.60   27.40 
  10   1   1    0.00   26.90 
 -11  -1  -1   87.79   43.70 
  11   1   1    0.00   21.10 
  12  -2  -1  128.49   38.70 
 -12   2   1  167.68   65.59 
  11  -2  -1  108.39   39.00 
 -11   2   1  250.87   67.49 
  10  -2  -1   98.89   35.50 
 -10   2   1   79.39   43.90 
   9  -2  -1   73.79   29.70 
  -9   2   1  154.88   51.79 
   8  -2  -1    1.60   17.60 
  -8   2   1   53.89   34.00 
   7  -2  -1  936.81   64.19 
  -7   2   1  902.11   87.59 
   6  -2  -1    9.40   16.60 
   5  -2  -1 5018.80  131.29 
   5  -2  -1 4924.61  114.79 
   4  -2  -1  107.49   26.90 
   4  -2  -1  139.49   25.90 
   4  -2  -1  104.89   16.60 
   3  -2  -1  646.84   36.80 
   3  -2  -1  662.53   32.90 
   3  -2  -1  641.64   44.50 
   2  -2  -1    0.00   10.00 
   2  -2  -1    0.00   14.20 
   2  -2  -1    0.00   10.60 
   2  -2  -1    0.00    9.50 
   1  -2  -1  110.19   19.50 
   1  -2  -1  121.09   17.00 
   1  -2  -1  102.59   18.20 
   1  -2  -1  107.49   19.10 
   0  -2  -1  579.14   24.60 
   0  -2  -1  523.85   35.40 
   0  -2  -1  544.05   32.30 
   0   2   1  564.54   24.80 
  -1  -2  -1  808.52   40.20 
  -1  -2  -1  744.83   24.20 
   1   2   1  787.22   31.00 
   1   2   1  719.73   40.70 
  -2  -2  -1  777.52   29.40 
  -2  -2  -1  757.92   43.50 
   2   2   1  802.72   43.10 
   2   2   1  798.92   36.10 
  -3  -2  -1 1022.90   38.30 
   3   2   1 1074.19   46.70 
   3   2   1 1075.79   50.49 
  -4  -2  -1 1844.72   57.89 
   4   2   1 1885.01   68.39 
   4   2   1 1919.01   66.69 
  -5  -2  -1   91.09   24.80 
   5   2   1   83.19   21.20 
   5   2   1   80.89   24.40 
  -6  -2  -1   15.30   20.90 
   6   2   1    0.00   11.80 
   6   2   1   39.10   21.50 
  -7  -2  -1    6.60   18.80 
   7   2   1    0.00   14.70 
   7   2   1    0.00   16.90 
  -8  -2  -1  577.74   62.39 
   8   2   1  661.23   73.69 
  -9  -2  -1   28.60   27.80 
   9   2   1   21.90   23.30 
  10   2   1  262.57   53.99 
  11   2   1   49.40   31.70 
  12  -3  -1   32.70   30.00 
 -12   3   1   64.09   55.19 
  11  -3  -1  151.08   42.00 
 -11   3   1   92.19   46.80 
  10  -3  -1  225.68   50.39 
 -10   3   1  223.98   61.49 
   9  -3  -1  220.88   47.50 
  -9   3   1  165.38   49.70 
   8  -3  -1  301.37   50.39 
  -8   3   1  357.46   61.39 
   7  -3  -1  151.08   35.50 
  -7   3   1   87.59   41.80 
   6  -3  -1  149.88   20.50 
   6  -3  -1  224.08   37.50 
   5  -3  -1  650.43   46.80 
   5  -3  -1  710.53   38.10 
   5  -3  -1  727.73   67.29 
   4  -3  -1  486.75   51.59 
   4  -3  -1  516.55   46.20 
   4  -3  -1  518.15   35.10 
   3  -3  -1 5046.00   99.89 
   3  -3  -1 5191.38  116.09 
   3  -3  -1 5233.78  100.69 
   2  -3  -1   55.79   19.20 
   2  -3  -1   77.69   20.40 
   2  -3  -1   68.39   18.20 
   2  -3  -1   88.29   18.70 
   1  -3  -1 2084.89   61.19 
   1  -3  -1 2162.18   56.49 
   1  -3  -1 2197.48   70.29 
   1  -3  -1 2210.48   60.29 
   0  -3  -1  531.15   40.10 
   0  -3  -1  565.74   37.80 
   0  -3  -1  621.54   28.30 
   0   3   1  668.33   31.60 
  -1  -3  -1  270.97   34.70 
  -1  -3  -1  244.98   32.50 
   1   3   1  270.27   26.90 
  -2  -3  -1   80.29   22.90 
   2   3   1   63.69   17.30 
   2   3   1   56.39   21.20 
  -3  -3  -1 1174.28   60.39 
   3   3   1 1158.18   51.79 
   3   3   1 1128.09   57.19 
  -4  -3  -1  826.82   38.20 
   4   3   1  859.41   49.99 
   4   3   1  787.02   51.59 
  -5  -3  -1 1701.83   59.89 
   5   3   1 1627.74   73.39 
   5   3   1 1689.23   71.69 
   6   3   1 1042.70   62.39 
   6   3   1 1034.50   64.89 
  -7  -3  -1  292.77   40.30 
   7   3   1  344.07   44.60 
   7   3   1  318.87   51.49 
   8   3   1   58.59   26.40 
   9   3   1    0.00   22.70 
  10   3   1   96.09   35.30 
  11   3   1   40.30   24.10 
  11  -4  -1    0.00   25.60 
 -11   4   1    0.00   39.80 
  10  -4  -1    0.00   24.60 
 -10   4   1   10.30   36.80 
   9  -4  -1    7.60   22.80 
  -9   4   1   46.40   39.30 
   8  -4  -1  566.54   67.49 
  -8   4   1  613.04   79.59 
   7  -4  -1  909.31   65.69 
  -7   4   1  908.61   92.49 
   6  -4  -1  993.20   62.79 
   6  -4  -1  997.60   49.99 
  -6   4   1  859.81   92.59 
   5  -4  -1  774.62   54.09 
   5  -4  -1  827.02   63.39 
   5  -4  -1  949.71   50.49 
   4  -4  -1  127.19   29.50 
   4  -4  -1  111.09   25.80 
   4  -4  -1  132.69   26.90 
   3  -4  -1    9.40   16.60 
   3  -4  -1   24.30   18.20 
   3  -4  -1    9.80   14.30 
   3  -4  -1   16.30   13.90 
   2  -4  -1  114.39   24.20 
   2  -4  -1  138.39   28.40 
   2  -4  -1  139.79   25.10 
   2  -4  -1  158.28   25.90 
   1  -4  -1  925.11   54.29 
   1  -4  -1  972.80   47.10 
   1  -4  -1 1006.70   44.80 
  -1   4   1 1048.00   46.70 
   0  -4  -1   14.90   15.40 
   0  -4  -1   18.80   18.30 
   0  -4  -1   29.60   11.90 
   0   4   1   49.70   15.90 
  -1  -4  -1  864.21   51.79 
  -1  -4  -1  821.02   54.49 
   1   4   1  867.21   42.80 
  -2  -4  -1   24.80   19.10 
   2   4   1    2.20   14.40 
  -3  -4  -1  595.44   60.49 
   3   4   1  633.34   59.69 
   3   4   1  692.43   45.30 
  -4  -4  -1  111.99   30.60 
   4   4   1  133.89   29.20 
   4   4   1   98.59   27.20 
  -5  -4  -1   92.39   31.60 
   5   4   1   25.30   19.80 
   5   4   1   37.50   22.80 
   6   4   1  603.94   64.49 
   6   4   1  617.94   61.99 
   7   4   1  339.67   49.40 
   7   4   1  331.97   49.99 
   8   4   1  617.54   72.19 
   9   4   1   49.60   29.90 
  10   4   1  100.29   36.20 
  11  -5  -1    0.00   23.10 
 -11   5   1    0.00   46.80 
  10  -5  -1  401.96   64.89 
 -10   5   1  427.86   83.49 
   9  -5  -1    0.00   22.20 
  -9   5   1    0.00   33.20 
   8  -5  -1  125.89   40.30 
  -8   5   1  147.09   52.89 
   7  -5  -1    0.00   20.60 
  -7   5   1   45.40   36.40 
   6  -5  -1  276.97   37.70 
   6  -5  -1  274.07   44.40 
  -6   5   1  250.67   58.39 
   5  -5  -1  338.07   45.90 
   5  -5  -1  361.56   44.70 
   4  -5  -1  758.52   57.09 
   4  -5  -1  730.03   51.89 
   4  -5  -1  788.62   53.99 
   3  -5  -1  941.91   53.29 
   3  -5  -1  888.51   50.29 
   3  -5  -1  909.21   57.99 
   3  -5  -1  933.01   56.59 
   2  -5  -1  999.30   62.19 
   2  -5  -1 1111.39   55.09 
   2  -5  -1 1072.79   55.49 
   2  -5  -1 1054.49   53.79 
   1  -5  -1   41.90   22.40 
   1  -5  -1  101.49   20.50 
   1  -5  -1  139.89   26.80 
  -1   5   1   75.79   20.60 
   0  -5  -1   48.70   22.60 
   0  -5  -1   22.40   18.40 
   0   5   1   27.30   14.70 
  -1  -5  -1  605.04   58.79 
  -1  -5  -1  584.34   61.49 
   1   5   1  557.54   40.00 
  -2  -5  -1    8.70   17.90 
   2   5   1   19.70   15.40 
  -3  -5  -1 1057.79   67.09 
   3   5   1 1037.40   57.39 
   3   5   1 1072.79   69.89 
  -4  -5  -1  100.19   34.00 
   4   5   1   77.19   26.40 
   4   5   1   50.39   25.40 
  -5  -5  -1  867.81   84.49 
   5   5   1  868.41   74.59 
   5   5   1  768.42   75.19 
  -6  -5  -1   11.70   22.20 
   6   5   1   19.00   20.40 
   6   5   1   26.30   26.20 
  -7  -5  -1    0.00   19.60 
   7   5   1    0.00   17.90 
   7   5   1   12.50   17.70 
  -8  -5  -1    0.00   24.00 
   8   5   1   45.60   28.50 
  -9  -5  -1  123.69   38.60 
   9   5   1  102.39   38.10 
 -10  -5  -1   66.99   32.20 
  10   5   1   86.19   33.50 
  11  -6  -1    0.00   24.90 
 -11   6   1    0.00   54.09 
  10  -6  -1   62.49   32.30 
 -10   6   1  183.28   60.49 
   9  -6  -1   23.80   24.90 
  -9   6   1   45.70   46.20 
   8  -6  -1  818.22   86.59 
  -8   6   1  891.81   99.99 
   7  -6  -1    0.00   18.10 
  -7   6   1   13.40   35.20 
   6  -6  -1  561.54   60.09 
   6  -6  -1  409.56   57.49 
  -6   6   1  442.66   67.79 
   5  -6  -1   29.70   22.80 
   5  -6  -1    8.40   19.60 
  -5   6   1    0.00   37.30 
   4  -6  -1   97.49   29.20 
   4  -6  -1   56.19   26.70 
   4  -6  -1   88.89   25.00 
   3  -6  -1  400.86   53.49 
   3  -6  -1  423.76   50.69 
   3  -6  -1  470.85   51.79 
   3  -6  -1  442.66   49.00 
   2  -6  -1  713.33   46.10 
   2  -6  -1  701.83   49.70 
   2  -6  -1  751.22   71.29 
  -2   6   1  735.23   51.29 
   1  -6  -1 1917.21   77.59 
   1  -6  -1 1891.01   89.69 
   1  -6  -1 2041.90   66.09 
  -1   6   1 1877.81   74.09 
   0  -6  -1 1363.86   69.99 
   0  -6  -1 1523.55   83.59 
   0   6   1 1385.06   63.79 
  -1  -6  -1  880.61   61.59 
  -1  -6  -1  753.02   76.09 
   1   6   1  835.02   52.09 
  -2  -6  -1   42.50   24.10 
  -2  -6  -1   49.00   26.80 
   2   6   1   56.99   21.60 
  -3  -6  -1    0.00   19.00 
   3   6   1   53.29   24.10 
   3   6   1   14.10   23.30 
  -4  -6  -1   99.69   35.80 
   4   6   1   58.79   29.70 
   4   6   1   74.09   26.40 
  -5  -6  -1  417.06   63.09 
   5   6   1  491.05   64.59 
   5   6   1  476.45   57.29 
  -6  -6  -1   17.80   23.60 
   6   6   1   88.39   32.80 
   6   6   1   17.10   23.60 
  -7  -6  -1  324.27   59.69 
   7   6   1  137.59   37.60 
   7   6   1  261.77   49.00 
  -8  -6  -1    0.00   22.60 
   8   6   1   35.60   24.80 
  -9  -6  -1   19.80   26.30 
   9   6   1    0.00   22.60 
  10  -7  -1    3.90   24.20 
 -10   7   1    0.00   45.50 
   9  -7  -1   18.60   26.30 
  -9   7   1    0.20   41.50 
   8  -7  -1  146.89   44.20 
  -8   7   1   14.20   38.60 
   7  -7  -1  103.29   36.70 
  -7   7   1  152.08   47.40 
   6  -7  -1 1065.79   93.49 
   6  -7  -1 1122.69   73.29 
  -6   7   1 1174.78  105.19 
   5  -7  -1   59.79   25.90 
   5  -7  -1   47.30   23.80 
  -5   7   1   17.10   36.50 
   4  -7  -1  821.52   74.89 
   4  -7  -1  739.63   54.29 
   4  -7  -1  806.52   79.89 
  -4   7   1  795.22   81.99 
   3  -7  -1  195.18   37.40 
   3  -7  -1  273.07   48.90 
  -3   7   1  192.28   36.10 
  -3   7   1  169.48   50.99 
   2  -7  -1   34.20   22.40 
   2  -7  -1   21.20   20.80 
  -2   7   1    0.00   14.70 
   1  -7  -1  641.04   72.99 
   1  -7  -1  632.34   63.89 
  -1   7   1  648.64   59.99 
   0  -7  -1  506.25   61.29 
   0  -7  -1  422.16   61.29 
   0   7   1  444.96   52.29 
  -1  -7  -1  530.05   65.59 
  -1  -7  -1  499.15   67.49 
   1   7   1  524.45   55.39 
  -2  -7  -1  781.22   78.89 
   2   7   1  883.51   60.39 
  -3  -7  -1  325.57   53.39 
   3   7   1  344.47   61.39 
   3   7   1  352.86   47.90 
  -4  -7  -1   68.79   30.50 
   4   7   1   54.19   23.90 
   4   7   1   36.80   26.50 
  -5  -7  -1    6.90   25.50 
   5   7   1    0.00   18.00 
   5   7   1   16.20   32.90 
  -6  -7  -1    9.50   23.50 
   6   7   1    4.60   26.40 
   6   7   1   13.30   23.60 
  -7  -7  -1  311.07   59.59 
   7   7   1  227.28   47.60 
   7   7   1  202.08   46.70 
  -8  -7  -1    0.00   19.30 
   8   7   1    0.00   20.50 
   9  -8  -1   51.49   34.50 
  -9   8   1   81.49   59.69 
   8  -8  -1   73.39   31.20 
  -8   8   1   35.30   45.20 
   7  -8  -1   35.80   26.80 
  -7   8   1   12.40   57.99 
   6  -8  -1    8.00   22.40 
   6  -8  -1    5.80   19.70 
  -6   8   1    0.00   28.70 
   5  -8  -1   11.60   24.80 
   5  -8  -1    0.00   18.90 
  -5   8   1    0.00   30.00 
   4  -8  -1  506.75   55.39 
   4  -8  -1  484.85   67.09 
  -4   8   1  631.34   67.69 
  -4   8   1  507.65   66.59 
   3  -8  -1   65.59   29.70 
   3  -8  -1  106.59   27.00 
  -3   8   1   84.69   32.20 
  -3   8   1   15.50   20.70 
   2  -8  -1 1646.14   97.69 
   2  -8  -1 1663.03   84.39 
  -2   8   1 1405.86   80.89 
  -2   8   1 1426.56   77.79 
   1  -8  -1   38.00   28.00 
   1  -8  -1   55.49   26.50 
  -1   8   1   32.00   20.10 
   0  -8  -1  242.98   44.90 
   0  -8  -1  245.28   53.29 
   0   8   1  304.07   46.40 
  -1  -8  -1   17.20   21.20 
  -1  -8  -1    0.00   19.00 
   1   8   1    4.00   18.10 
  -2  -8  -1   61.29   29.60 
   2   8   1   68.39   26.70 
  -3  -8  -1  171.08   44.10 
   3   8   1  158.98   45.80 
   3   8   1  147.79   36.50 
  -4  -8  -1  352.06   61.79 
   4   8   1  341.47   62.59 
   4   8   1  254.97   45.90 
  -5  -8  -1  186.38   48.50 
   5   8   1  371.46   63.09 
   5   8   1  300.67   53.79 
  -6  -8  -1   82.69   35.80 
   6   8   1   65.99   31.10 
   6   8   1   98.59   35.50 
  -7  -8  -1    0.00   25.80 
   7   8   1   66.89   35.90 
   7   8   1   64.09   30.20 
   8  -9  -1   98.99   41.30 
  -8   9   1    0.00   48.40 
   7  -9  -1  258.87   56.09 
  -7   9   1  243.08   66.69 
   6  -9  -1  112.99   37.50 
   6  -9  -1  127.09   41.60 
  -6   9   1  161.68   54.29 
   5  -9  -1   52.09   22.20 
  -5   9   1   76.69   28.50 
  -5   9   1   55.39   40.70 
   4  -9  -1   96.39   28.30 
   4  -9  -1    0.00   23.90 
  -4   9   1   53.19   26.20 
  -4   9   1   29.40   45.50 
   3  -9  -1   25.70   23.40 
   3  -9  -1   34.00   28.00 
  -3   9   1   44.10   21.40 
   2  -9  -1   91.99   34.80 
   2  -9  -1  158.88   35.60 
  -2   9   1  154.78   37.90 
   1  -9  -1    0.00   19.10 
   1  -9  -1   58.59   30.40 
  -1   9   1   28.00   21.00 
   0  -9  -1  625.44   72.99 
   0  -9  -1  644.14   82.29 
   0   9   1  754.82   73.49 
  -1  -9  -1    0.00   21.30 
  -1  -9  -1    0.00   21.40 
   1   9   1   50.79   26.20 
  -2  -9  -1  199.48   47.60 
   2   9   1  195.08   57.99 
   2   9   1  183.58   39.10 
  -3  -9  -1   42.20   30.30 
   3   9   1    0.00   25.60 
   3   9   1   13.20   24.20 
  -4  -9  -1    5.70   23.30 
   4   9   1    2.90   22.90 
   4   9   1   32.90   29.10 
  -5  -9  -1   40.70   30.80 
   5   9   1    2.60   23.70 
   5   9   1   20.60   32.00 
  -6  -9  -1  279.77   59.49 
   6   9   1  223.48   53.39 
   6   9   1  112.29   33.30 
   7 -10  -1   26.70   31.00 
  -7  10   1    0.00   53.99 
   6 -10  -1   12.50   27.10 
  -6  10   1    1.30   19.90 
   5 -10  -1  232.08   49.80 
  -5  10   1  201.08   44.90 
   4 -10  -1   97.99   37.10 
  -4  10   1   42.00   23.50 
   3 -10  -1  131.19   46.80 
   3 -10  -1  187.48   38.80 
  -3  10   1  135.29   37.40 
   2 -10  -1  230.88   45.50 
   2 -10  -1  200.48   48.60 
  -2  10   1  147.29   37.60 
   1 -10  -1    0.00   22.40 
   1 -10  -1    0.00   20.40 
  -1  10   1    0.00   20.00 
   0 -10  -1   12.70   20.70 
   0 -10  -1   12.90   22.40 
   0  10   1   72.29   28.70 
  -1 -10  -1   12.80   28.90 
   1  10   1    3.60   22.30 
  -2 -10  -1  433.96   73.09 
   2  10   1  305.47   61.59 
   2  10   1  254.77   50.39 
  -3 -10  -1   32.20   26.80 
   3  10   1    8.10   20.90 
   3  10   1    0.00   24.50 
  -4 -10  -1  222.18   51.69 
   4  10   1  230.58   46.20 
   4  10   1  212.88   58.99 
  -5 -10  -1    0.00   25.70 
   5  10   1   42.20   33.00 
   5  10   1   22.80   25.50 
   5 -11  -1   29.10   34.70 
  -5  11   1    0.00   21.20 
   4 -11  -1   51.29   30.80 
  -4  11   1    7.40   21.50 
   3 -11  -1  160.28   44.70 
  -3  11   1  176.58   42.50 
   2 -11  -1   87.89   34.10 
  -2  11   1   45.30   29.50 
   1 -11  -1  367.66   66.29 
   1 -11  -1  287.97   52.39 
  -1  11   1  365.76   55.89 
   0 -11  -1  124.89   48.00 
   0  11   1  130.09   35.20 
  -1 -11  -1   33.30   29.40 
   1  11   1   50.79   26.20 
   1  11   1   58.59   37.80 
  -2 -11  -1   10.00   25.50 
   2  11   1   13.90   27.00 
   2  11   1    0.00   22.30 
   3  12  -2   80.19   39.60 
  -3 -12   2    1.30   25.30 
  -3 -12   2    1.50   25.60 
   2  12  -2  169.18   50.09 
  -2 -12   2  173.78   44.90 
  -2 -12   2  139.59   39.80 
   1  12  -2   10.90   24.10 
  -1 -12   2    0.00   20.70 
  -1 -12   2   30.60   22.00 
   0  12  -2   23.10   29.80 
   0 -12   2    0.00   25.00 
  -1  12  -2   28.20   28.60 
   1 -12   2    6.40   28.50 
  -2  12  -2  103.09   35.60 
   2 -12   2   68.09   37.20 
  -3  12  -2  131.39   41.80 
   3 -12   2  129.79   44.20 
  -4  12  -2  157.68   40.40 
   4 -12   2  123.99   44.50 
  -5  12  -2  184.58   45.10 
   5 -12   2  174.48   52.49 
   5  11  -2   32.70   26.80 
  -5 -11   2    0.00   22.20 
   4  11  -2   24.20   24.30 
  -4 -11   2    0.00   27.00 
  -4 -11   2    0.00   22.80 
   3  11  -2   15.90   33.10 
  -3 -11   2    4.20   21.30 
  -3 -11   2    0.00   22.90 
   2  11  -2  527.25   71.49 
  -2 -11   2  446.56   64.29 
  -2 -11   2  535.85   77.79 
   1  11  -2   16.00   23.00 
  -1 -11   2   15.00   23.60 
  -1 -11   2    0.00   17.20 
   0  11  -2  601.14   75.99 
   0 -11   2  608.44   71.89 
   0 -11   2  559.64   83.19 
  -1  11  -2   43.70   29.50 
   1 -11   2    0.00   25.80 
  -2  11  -2   30.00   22.90 
   2 -11   2   32.00   30.00 
  -3  11  -2   28.00   23.80 
   3 -11   2   34.50   29.80 
  -4  11  -2   41.70   24.70 
   4 -11   2   25.70   26.00 
  -5  11  -2   42.60   30.40 
   5 -11   2   66.69   32.40 
  -6  11  -2  166.18   44.60 
   6 -11   2  125.49   43.80 
  -7  11  -2  163.88   57.29 
   7  10  -2  159.98   42.80 
   7  10  -2  157.68   42.40 
  -7 -10   2  215.58   50.49 
   6  10  -2   97.29   37.00 
   6  10  -2  183.58   55.39 
  -6 -10   2  152.28   42.20 
   5  10  -2  115.79   35.40 
  -5 -10   2  105.49   37.40 
   4  10  -2  125.19   40.00 
  -4 -10   2  225.78   50.69 
  -4 -10   2  112.19   38.70 
   3  10  -2   30.10   24.50 
  -3 -10   2   53.29   32.40 
  -3 -10   2   43.00   26.90 
   2  10  -2    7.50   22.40 
  -2 -10   2    0.00   18.10 
  -2 -10   2    0.00   17.10 
   1  10  -2   24.20   23.80 
  -1 -10   2   46.10   20.20 
  -1 -10   2    0.00   16.10 
   0  10  -2  244.88   47.50 
   0 -10   2  242.98   50.29 
   0 -10   2  402.66   55.89 
  -1  10  -2    0.00   22.00 
   1 -10   2    9.40   21.20 
   1 -10   2    3.70   21.60 
  -2  10  -2  807.72   82.59 
   2 -10   2  746.63   87.29 
  -3  10  -2   21.60   21.30 
   3 -10   2   49.30   31.00 
  -4  10  -2  138.49   45.30 
  -4  10  -2  190.18   45.40 
   4 -10   2  202.58   52.09 
  -5  10  -2    0.00   18.70 
  -5  10  -2   20.10   29.50 
   5 -10   2    0.00   21.50 
  -6  10  -2   68.89   37.80 
   6 -10   2   95.29   33.80 
   6 -10   2   31.40   29.40 
  -7  10  -2   59.99   39.60 
   7 -10   2   93.09   37.30 
   7 -10   2   62.89   26.90 
  -8  10  -2  121.09   50.79 
   8 -10   2  149.49   48.00 
   8   9  -2    0.00   23.00 
  -8  -9   2    0.00   19.40 
   7   9  -2   74.99   37.70 
   7   9  -2   31.80   31.80 
  -7  -9   2    9.40   21.30 
   6   9  -2    0.00   33.10 
   6   9  -2    8.40   24.50 
  -6  -9   2    0.00   20.00 
   5   9  -2  105.09   34.50 
  -5  -9   2   76.99   30.30 
  -5  -9   2  109.59   37.30 
   4   9  -2  177.78   42.50 
  -4  -9   2  154.28   43.80 
  -4  -9   2  291.77   56.69 
   3   9  -2  312.87   53.59 
  -3  -9   2  391.96   58.89 
  -3  -9   2  366.26   59.39 
   2   9  -2  250.37   48.00 
  -2  -9   2  372.26   54.29 
  -2  -9   2  370.86   60.99 
   1   9  -2  262.07   46.30 
  -1  -9   2  191.48   43.70 
  -1  -9   2  298.77   48.90 
   0   9  -2  137.99   36.00 
   0  -9   2  126.29   38.40 
   0  -9   2  131.49   32.10 
  -1   9  -2    0.00   18.30 
   1  -9   2   24.60   17.10 
   1  -9   2    0.00   16.60 
  -2   9  -2   72.79   28.80 
  -2   9  -2  121.79   27.90 
   2  -9   2  112.59   27.60 
   2  -9   2   49.50   30.40 
  -3   9  -2   50.99   20.80 
  -3   9  -2   16.90   24.20 
   3  -9   2   27.50   25.40 
  -4   9  -2 1445.66   86.19 
  -4   9  -2 1485.95   85.59 
   4  -9   2 1449.85   92.89 
  -5   9  -2   64.19   33.40 
   5  -9   2   42.30   24.90 
  -6   9  -2  625.24   81.69 
   6  -9   2  676.73   83.09 
   6  -9   2  635.24   79.39 
  -7   9  -2   37.90   36.90 
   7  -9   2   17.80   26.50 
  -8   9  -2   20.00   37.90 
   8  -9   2    7.00   26.70 
  -9   9  -2   67.79   50.89 
   9  -9   2   60.49   38.40 
   9   8  -2   59.99   28.90 
   8   8  -2   56.29   30.10 
   7   8  -2  369.56   62.79 
   7   8  -2  521.65   68.09 
   6   8  -2   32.50   24.40 
   6   8  -2    0.00   25.10 
   5   8  -2  240.88   48.50 
  -5  -8   2  290.37   50.79 
  -5  -8   2  243.68   49.70 
   4   8  -2  160.88   39.90 
  -4  -8   2  254.47   50.29 
  -4  -8   2  171.38   40.90 
   3   8  -2    0.00   21.30 
  -3  -8   2    0.00   19.20 
  -3  -8   2    7.30   19.50 
   2   8  -2    0.00   20.60 
  -2  -8   2    1.80   17.00 
  -2  -8   2   11.50   19.20 
   1   8  -2  779.42   72.59 
  -1  -8   2  913.91   88.09 
  -1  -8   2  835.32   58.29 
   0   8  -2  498.55   56.39 
   0  -8   2  490.05   63.39 
   0  -8   2  559.34   57.79 
  -1   8  -2  365.76   50.69 
  -1   8  -2  448.06   40.20 
   1  -8   2  439.76   47.80 
   1  -8   2  403.16   57.19 
  -2   8  -2  766.92   72.49 
  -2   8  -2  880.81   53.29 
   2  -8   2  807.32   48.60 
   2  -8   2  730.33   74.89 
  -3   8  -2   15.50   21.00 
  -3   8  -2   39.00   23.00 
   3  -8   2   32.10   21.60 
  -4   8  -2   18.90   20.60 
   4  -8   2   16.40   20.10 
   4  -8   2   10.20   20.40 
  -5   8  -2   93.39   33.90 
   5  -8   2   44.60   27.90 
   5  -8   2   74.49   29.00 
  -6   8  -2  611.84   77.89 
   6  -8   2  763.42   82.09 
   6  -8   2  715.13   77.69 
  -7   8  -2   13.90   27.60 
   7  -8   2    0.00   20.10 
   7  -8   2   16.50   21.70 
  -8   8  -2  413.26   75.59 
   8  -8   2  398.06   67.99 
  -9   8  -2    0.00   35.50 
   9  -8   2    0.00   30.20 
 -10   8  -2   32.00   49.20 
  10  -8   2  144.79   43.20 
   9   7  -2   54.19   38.20 
   8   7  -2    0.00   24.50 
   7   7  -2   66.09   30.50 
   7   7  -2   35.40   27.50 
   6   7  -2   84.59   35.10 
   6   7  -2  109.29   34.80 
   5   7  -2  825.12   79.59 
  -5  -7   2  858.71   82.29 
   4   7  -2   17.40   23.40 
  -4  -7   2   73.09   32.50 
   3   7  -2  639.04   64.49 
  -3  -7   2  628.34   68.79 
   2   7  -2   21.90   20.30 
  -2  -7   2   28.00   21.10 
  -2  -7   2   53.39   24.30 
   1   7  -2   91.29   27.40 
  -1  -7   2   72.89   25.20 
  -1  -7   2   54.29   25.00 
   0   7  -2   68.59   25.60 
   0  -7   2  102.59   29.80 
   0  -7   2   75.29   22.20 
  -1   7  -2  527.95   54.99 
  -1   7  -2  452.75   34.60 
   1  -7   2  618.14   65.49 
   1  -7   2  499.35   46.60 
  -2   7  -2  330.57   39.80 
  -2   7  -2  383.56   48.90 
   2  -7   2  352.26   50.59 
   2  -7   2  366.16   36.40 
  -3   7  -2 1268.67   69.19 
   3  -7   2 1268.47   70.39 
   3  -7   2 1373.36   77.19 
   3  -7   2 1233.08   47.60 
  -4   7  -2  882.51   65.49 
   4  -7   2  908.41   79.79 
   4  -7   2  918.11   65.69 
  -5   7  -2  267.97   49.50 
   5  -7   2  253.37   44.50 
   5  -7   2  272.27   46.30 
  -6   7  -2  195.18   45.80 
   6  -7   2  107.29   32.20 
   6  -7   2  187.38   43.00 
  -7   7  -2   26.90   26.80 
   7  -7   2   64.49   30.00 
   7  -7   2    0.00   15.20 
  -8   7  -2  382.66   70.59 
   8  -7   2  230.18   49.20 
  -9   7  -2    0.00   36.70 
   9  -7   2    7.10   24.60 
 -10   7  -2  397.66   79.79 
  10  -7   2  335.97   64.79 
  10   6  -2  130.89   44.10 
   9   6  -2   61.49   29.20 
   8   6  -2  187.68   44.60 
   7   6  -2    0.00   19.30 
   7   6  -2   18.80   23.00 
   6   6  -2   19.90   23.60 
   6   6  -2   84.59   31.60 
   5   6  -2   53.29   25.60 
  -5  -6   2  110.39   31.40 
   4   6  -2   30.60   21.30 
  -4  -6   2   34.70   22.90 
   3   6  -2 2316.47   89.39 
  -3  -6   2 2486.15   97.79 
   2   6  -2  479.05   50.69 
  -2  -6   2  408.66   50.49 
   1   6  -2 5596.64  125.69 
  -1  -6   2 5472.15  137.99 
  -1  -6   2 5509.95  119.29 
   0   6  -2   78.79   23.80 
   0  -6   2   77.59   26.60 
   0  -6   2   68.99   20.70 
  -1   6  -2  342.77   33.60 
  -1   6  -2  390.96   44.00 
   1  -6   2  433.86   38.30 
   1  -6   2  412.36   49.80 
  -2   6  -2   60.19   19.30 
   2  -6   2   67.39   22.30 
   2  -6   2   56.99   16.40 
   2  -6   2   54.69   23.40 
  -3   6  -2  425.06   47.60 
   3  -6   2  366.96   45.80 
   3  -6   2  305.97   44.80 
  -4   6  -2  642.74   63.59 
   4  -6   2  436.36   52.09 
   4  -6   2  514.45   55.69 
  -5   6  -2 1066.49   73.39 
   5  -6   2 1117.49   69.19 
   5  -6   2 1065.89   64.99 
  -6   6  -2  372.96   60.99 
   6  -6   2  435.26   53.09 
   6  -6   2  345.57   52.09 
  -7   6  -2  150.88   43.90 
   7  -6   2  169.88   34.50 
   7  -6   2  199.68   42.20 
  -8   6  -2  219.38   56.79 
   8  -6   2  152.68   41.00 
  -9   6  -2    4.20   32.30 
   9  -6   2    2.10   21.50 
 -10   6  -2    0.00   32.20 
  10  -6   2  118.29   39.00 
 -11   6  -2    0.00   36.20 
  11  -6   2    0.00   22.00 
  11   5  -2    0.00   20.60 
  10   5  -2   47.60   27.00 
   9   5  -2    0.00   21.20 
   8   5  -2  319.67   55.29 
   7   5  -2  111.39   25.90 
   7   5  -2  202.98   46.40 
   6   5  -2 1255.77   68.19 
   6   5  -2 1270.87   77.39 
   5   5  -2  662.13   64.09 
  -5  -5   2  716.23   51.29 
   4   5  -2  963.80   59.89 
  -4  -5   2  966.80   57.39 
   3   5  -2  125.99   28.50 
  -3  -5   2  134.89   30.50 
   2   5  -2  390.36   42.20 
  -2  -5   2  459.95   48.30 
   1   5  -2 2753.32   81.39 
  -1  -5   2 2743.03   89.69 
   0   5  -2 1031.60   51.69 
   0   5  -2  964.40   35.80 
   0  -5   2  937.01   43.20 
   0  -5   2  866.11   53.19 
  -1   5  -2 4757.92  108.19 
  -1   5  -2 4845.22   91.69 
   1  -5   2 4568.14  112.09 
   1  -5   2 4854.91   80.89 
  -2   5  -2   18.40   15.00 
   2  -5   2   22.00   14.00 
   2  -5   2   12.10   11.50 
   2  -5   2    5.30   15.40 
  -3   5  -2 1539.15   69.79 
   3  -5   2 1474.15   66.59 
   3  -5   2 1502.35   66.89 
  -4   5  -2    0.00   16.10 
   4  -5   2    7.20   14.00 
   4  -5   2   31.10   18.80 
  -5   5  -2   77.69   29.10 
   5  -5   2   59.39   23.00 
   5  -5   2   61.39   23.10 
  -6   5  -2  222.08   45.60 
   6  -5   2  207.08   40.40 
   6  -5   2  207.98   35.50 
  -7   5  -2  117.59   40.40 
   7  -5   2  161.68   31.30 
   7  -5   2  114.49   34.70 
  -8   5  -2  267.27   57.29 
   8  -5   2   72.89   29.90 
  -9   5  -2  270.77   61.39 
   9  -5   2  269.57   49.60 
 -10   5  -2  155.58   54.29 
  10  -5   2  190.58   44.20 
 -11   5  -2   23.20   42.40 
  11  -5   2   48.10   28.60 
  11   4  -2   53.99   33.80 
  10   4  -2  264.27   51.89 
   9   4  -2    0.00   17.50 
   8   4  -2  329.87   54.59 
   7   4  -2    0.00   18.10 
  -7  -4   2    0.00   22.50 
   6   4  -2   78.39   20.90 
   6   4  -2  109.09   31.40 
  -6  -4   2  127.09   28.70 
   5   4  -2   26.90   20.70 
  -5  -4   2   43.70   16.50 
  -5  -4   2   14.80   21.10 
   4   4  -2 1999.10   77.79 
  -4  -4   2 2122.79   72.39 
   3   4  -2 1207.58   56.39 
  -3  -4   2 1185.18   56.99 
   2   4  -2 2779.92   76.59 
  -2  -4   2 2800.12   80.39 
   1   4  -2  347.27   34.30 
  -1  -4   2  325.87   36.40 
   0   4  -2  348.57   23.50 
   0   4  -2  322.27   32.60 
   0  -4   2  396.36   39.10 
  -1   4  -2  121.99   20.40 
   1  -4   2  127.89   24.10 
   1  -4   2  108.39   15.50 
   1  -4   2   91.39   20.60 
  -2   4  -2  504.25   43.50 
   2  -4   2  497.25   43.50 
   2  -4   2  528.65   44.00 
  -3   4  -2 1442.96   65.49 
   3  -4   2 1454.05   58.99 
   3  -4   2 1493.75   61.69 
  -4   4  -2    5.00   16.80 
   4  -4   2    0.00   14.00 
   4  -4   2   20.10   14.90 
  -5   4  -2 1914.21   87.49 
   5  -4   2 1809.72   76.49 
   5  -4   2 1798.12   69.29 
  -6   4  -2   96.49   32.40 
   6  -4   2   43.60   21.90 
   6  -4   2  105.79   23.80 
  -7   4  -2  172.58   42.70 
   7  -4   2  124.29   32.40 
   7  -4   2   89.09   23.40 
  -8   4  -2   22.10   26.10 
   8  -4   2   19.00   23.80 
  -9   4  -2  193.48   51.39 
   9  -4   2  106.09   27.00 
 -10   4  -2  205.28   56.39 
  10  -4   2  197.68   49.20 
 -11   4  -2  214.68   58.39 
  11  -4   2  164.18   45.50 
  11   3  -2   33.40   26.40 
  10   3  -2  107.79   38.00 
   9   3  -2   42.70   26.20 
  -9  -3   2   15.70   29.20 
   8   3  -2  876.31   87.99 
  -8  -3   2 1029.10   70.39 
   7   3  -2   88.19   30.70 
  -7  -3   2  110.79   33.90 
   6   3  -2 1284.67   50.09 
   6   3  -2 1270.67   70.69 
  -6  -3   2 1416.86   71.99 
   5   3  -2    8.30   17.40 
   5   3  -2    6.50   10.20 
   4   3  -2    1.90   14.70 
   4   3  -2    0.00    9.40 
  -4  -3   2    0.00    9.40 
   3   3  -2    0.00    8.90 
   3   3  -2    9.70   14.40 
  -3  -3   2    0.00   11.70 
   2   3  -2 2808.92   70.59 
  -2  -3   2 2704.43   67.89 
   1   3  -2 2594.74   61.99 
   1   3  -2 2779.72   45.50 
  -1  -3   2 2540.95   64.99 
   0   3  -2 4434.16   66.29 
   0   3  -2 4223.38   75.59 
   0  -3   2 4379.86   83.19 
  -1   3  -2 2072.09   55.69 
   1  -3   2 1989.90   60.09 
   1  -3   2 2044.20   56.19 
  -2   3  -2    5.90   14.50 
   2  -3   2   19.90   15.00 
   2  -3   2    0.00   12.00 
  -3   3  -2   10.50   17.10 
   3  -3   2    7.10   12.40 
   3  -3   2   13.90   13.40 
  -4   3  -2  143.89   31.90 
   4  -3   2  129.59   26.40 
   4  -3   2   75.59   19.80 
  -5   3  -2 1646.74   80.99 
   5  -3   2 1699.93   62.49 
   5  -3   2 1616.24   71.39 
  -6   3  -2   14.80   23.10 
   6  -3   2    4.80   15.70 
   6  -3   2    0.00   11.10 
  -7   3  -2  877.91   83.99 
   7  -3   2  949.31   50.59 
   7  -3   2  868.01   77.39 
  -8   3  -2    6.20   26.30 
   8  -3   2   14.50   21.90 
  -9   3  -2  274.57   59.79 
   9  -3   2  319.97   52.39 
 -10   3  -2    6.80   31.30 
  10  -3   2    0.00   19.00 
 -11   3  -2    0.00   32.50 
  11  -3   2   30.00   27.40 
  12   2  -2   28.40   26.20 
  11   2  -2  434.56   71.39 
 -11  -2   2  372.96   73.19 
  10   2  -2    0.00   27.30 
 -10  -2   2   36.30   40.90 
   9   2  -2  114.59   35.80 
  -9  -2   2  167.58   46.30 
   8   2  -2   41.30   24.90 
  -8  -2   2   88.19   36.80 
   7   2  -2  157.18   37.50 
  -7  -2   2   81.79   37.40 
   6   2  -2 1209.98   64.59 
   6   2  -2 1207.88   67.09 
   5   2  -2  553.34   52.69 
   5   2  -2  557.64   41.10 
   4   2  -2 2636.84   79.29 
   4   2  -2 2742.43   75.49 
  -4  -2   2 2768.62   55.89 
   3   2  -2   21.40   14.40 
   3   2  -2   12.10   11.90 
  -3  -2   2   14.40   11.30 
   2   2  -2   40.60   14.90 
   2   2  -2   51.89   12.70 
  -2  -2   2   19.90   11.80 
   1   2  -2  828.82   33.20 
   1   2  -2  892.51   29.00 
  -1  -2   2  846.62   33.00 
   0   2  -2  767.82   30.70 
   0   2  -2  795.22   30.00 
   0  -2   2  760.42   32.90 
  -1   2  -2 2375.46   56.79 
   1  -2   2 2485.45   58.19 
   1  -2   2 2496.65   52.49 
  -2   2  -2 2463.25   67.89 
   2  -2   2 2386.76   57.39 
   2  -2   2 2397.06   60.49 
  -3   2  -2  677.63   44.10 
   3  -2   2  644.64   35.30 
   3  -2   2  638.54   37.30 
  -4   2  -2 4324.57  111.59 
   4  -2   2 4525.15   88.79 
   4  -2   2 4482.35   99.79 
  -5   2  -2  170.98   35.20 
   5  -2   2  206.18   34.80 
   5  -2   2  146.79   23.40 
  -6   2  -2   24.00   22.00 
   6  -2   2    0.00   12.00 
   6  -2   2   11.60   16.60 
  -7   2  -2   72.99   32.80 
   7  -2   2   35.40   23.50 
   7  -2   2   44.70   16.70 
  -8   2  -2   37.60   31.80 
   8  -2   2   53.89   27.60 
  -9   2  -2  547.05   78.09 
   9  -2   2  562.24   71.89 
 -10   2  -2   23.60   37.20 
  10  -2   2    0.00   19.30 
 -11   2  -2  210.08   61.99 
  11  -2   2  243.98   55.19 
  12   1  -2    0.00   22.60 
 -12  -1   2    0.00   45.50 
  11   1  -2  304.57   56.29 
 -11  -1   2  346.17   66.69 
  10   1  -2   36.40   26.10 
 -10  -1   2   87.69   46.60 
   9   1  -2  973.70   92.09 
  -9  -1   2 1311.67   90.69 
   8   1  -2  267.97   46.20 
  -8  -1   2  263.07   55.29 
   7   1  -2  655.73   66.59 
   6   1  -2   29.90   19.10 
   6   1  -2   79.69   26.30 
   5   1  -2   52.79   20.70 
   5   1  -2   66.59   23.30 
   4   1  -2   26.80   17.10 
   4   1  -2   60.49   18.30 
   3   1  -2  409.76   36.30 
   3   1  -2  444.46   35.90 
   2   1  -2 9999.00  109.09 
   2   1  -2 9851.21  102.59 
   1   1  -2 1591.04   33.70 
   1   1  -2 1578.34   39.20 
  -1  -1   2 1561.34   34.90 
   0   1  -2 3803.92   42.90 
   0   1  -2 3586.74   58.69 
   0  -1   2 3621.14   57.89 
  -1   1  -2  579.44   30.80 
  -1   1  -2  543.15   20.30 
   1  -1   2  632.34   29.90 
   1  -1   2  587.44   23.10 
  -2   1  -2   38.40   12.10 
  -2   1  -2   40.80   16.40 
   2  -1   2   30.90   13.50 
   2  -1   2   13.10   12.70 
  -3   1  -2 2553.04   74.09 
   3  -1   2 2554.24   64.39 
   3  -1   2 2668.63   64.39 
  -4   1  -2 2500.85   82.79 
   4  -1   2 2524.95   75.29 
   4  -1   2 2470.15   67.89 
  -5   1  -2 1453.95   71.49 
   5  -1   2 1539.35   57.69 
   5  -1   2 1598.44   68.19 
  -6   1  -2 1780.32   84.09 
   6  -1   2 1731.83   63.79 
   6  -1   2 1682.73   77.59 
  -7   1  -2  307.67   51.79 
   7  -1   2  327.77   48.30 
   7  -1   2  364.06   38.60 
  -8   1  -2    0.00   22.90 
   8  -1   2   11.10   23.80 
  -9   1  -2   11.50   30.00 
   9  -1   2    0.00   20.80 
 -10   1  -2   90.29   38.70 
  10  -1   2   39.40   30.90 
 -11   1  -2  277.17   59.89 
  11  -1   2  210.08   50.39 
  12   0  -2   15.90   26.50 
 -12   0   2   21.80   48.90 
  11   0  -2   91.79   37.70 
 -11   0   2  163.08   60.29 
  10   0  -2    0.00   20.10 
 -10   0   2   27.90   39.00 
   9   0  -2  104.09   34.10 
  -9   0   2   95.39   44.30 
   8   0  -2   77.09   29.40 
  -8   0   2   86.89   46.10 
   7   0  -2 1713.53   83.59 
   7   0  -2 1743.43   89.69 
   6   0  -2  404.76   50.59 
   6   0  -2  488.95   51.69 
   5   0  -2  264.07   34.90 
   5   0  -2  257.67   39.30 
   4   0  -2  289.07   37.80 
   4   0  -2  271.07   32.60 
   3   0  -2   45.10   15.50 
   3   0  -2   50.09   19.60 
   2   0  -2  275.67   27.90 
   2   0  -2  267.37   22.20 
   1   0  -2  234.88   22.10 
   1   0  -2  234.08   13.50 
   1   0  -2  236.38   20.80 
  -1   0   2  232.48   19.50 
   0   0  -2 8155.88   84.59 
   0   0  -2 8018.70   87.59 
   0   0   2 8146.89   89.89 
  -1   0  -2 1708.83   46.70 
  -1   0  -2 1682.13   43.40 
   1   0   2 1760.32   32.70 
   1   0   2 1734.03   49.20 
  -2   0  -2 2258.17   55.79 
  -2   0  -2 2265.17   59.99 
   2   0   2 2356.36   61.49 
   2   0   2 2376.96   51.39 
  -3   0  -2  177.98   26.40 
   3   0   2  183.08   26.30 
   3   0   2  182.38   24.50 
  -4   0  -2   89.89   23.60 
   4   0   2   55.99   18.10 
   4   0   2   19.00   15.60 
  -5   0  -2  296.97   40.80 
   5   0   2  321.77   36.30 
   5   0   2  270.37   38.80 
  -6   0  -2  642.14   62.69 
   6   0   2  654.33   43.30 
   6   0   2  597.84   58.69 
  -7   0  -2  137.19   36.40 
   7   0   2   77.79   22.60 
   7   0   2  112.89   30.80 
  -8   0  -2  431.36   60.79 
   8   0   2  444.86   59.79 
  -9   0  -2  153.68   42.00 
   9   0   2  189.98   43.00 
 -10   0  -2   74.89   37.20 
  10   0   2    4.40   22.50 
 -11   0  -2   26.20   41.00 
  11   0   2   30.50   29.20 
  12  -1  -2   61.09   32.30 
 -12   1   2   43.00   55.89 
  11  -1  -2  163.68   41.60 
 -11   1   2  192.58   64.89 
  10  -1  -2   70.29   32.90 
 -10   1   2   52.09   39.00 
   9  -1  -2  471.75   64.29 
  -9   1   2  407.96   70.09 
   8  -1  -2    0.00   19.80 
  -8   1   2    0.00   42.30 
   7  -1  -2   20.20   20.30 
   7  -1  -2   20.80   22.50 
   6  -1  -2   80.19   25.40 
   6  -1  -2   74.09   27.80 
   5  -1  -2 2665.53   83.79 
   5  -1  -2 2561.74   96.19 
   4  -1  -2  784.32   52.49 
   4  -1  -2  650.63   40.00 
   3  -1  -2 3131.79   68.39 
   3  -1  -2 3068.69   86.69 
  -3   1   2 3017.30   50.59 
   2  -1  -2  173.08   19.00 
   2  -1  -2  143.69   24.00 
  -2   1   2  229.38   21.50 
   1  -1  -2 1508.75   46.00 
   1  -1  -2 1618.04   47.60 
   1  -1  -2 1576.04   32.10 
  -1   1   2 1576.74   45.90 
   0  -1  -2    5.40   10.70 
   0  -1  -2   37.10   13.80 
   0   1   2   29.90   14.30 
  -1  -1  -2   36.20   13.70 
  -1  -1  -2   59.89   18.00 
   1   1   2   32.50   16.00 
   1   1   2   55.49   11.80 
  -2  -1  -2 1092.69   41.50 
  -2  -1  -2 1003.20   46.50 
   2   1   2 1129.29   49.40 
   2   1   2 1136.49   39.30 
  -3  -1  -2  847.02   42.60 
  -3  -1  -2  886.61   47.50 
   3   1   2  830.42   45.10 
   3   1   2  818.32   40.10 
   4   1   2 2774.52   81.99 
   4   1   2 2795.62   80.89 
  -5  -1  -2  472.15   46.00 
   5   1   2  467.35   46.10 
   5   1   2  510.65   49.50 
  -6  -1  -2  348.87   42.30 
   6   1   2  434.36   51.49 
   6   1   2  440.66   44.50 
  -7  -1  -2    0.00   19.80 
   7   1   2   16.90   18.30 
   7   1   2    0.00   17.80 
  -8  -1  -2  149.29   37.30 
   8   1   2   75.69   30.60 
  -9  -1  -2   46.40   30.80 
   9   1   2   58.29   30.20 
 -10  -1  -2  511.45   70.09 
  10   1   2  424.86   65.69 
  11   1   2   88.59   37.80 
  12  -2  -2    6.20   22.80 
 -12   2   2    0.00   50.49 
  11  -2  -2   18.10   25.70 
 -11   2   2    0.00   48.10 
  10  -2  -2   59.59   33.50 
 -10   2   2  144.09   50.69 
   9  -2  -2  565.54   70.39 
  -9   2   2  967.70  101.49 
   8  -2  -2  404.16   56.59 
  -8   2   2  323.17   76.09 
   7  -2  -2 2235.88   94.19 
   7  -2  -2 2040.60  102.89 
   6  -2  -2  176.88   35.10 
   6  -2  -2  116.89   31.60 
   5  -2  -2  823.02   59.19 
   5  -2  -2  826.32   50.59 
   4  -2  -2   35.10   20.10 
   4  -2  -2   51.99   18.10 
   4  -2  -2   26.80   12.00 
   3  -2  -2  165.68   30.20 
   3  -2  -2  163.88   23.50 
   3  -2  -2  138.59   21.00 
   2  -2  -2  189.28   25.10 
   2  -2  -2  169.88   27.20 
   2  -2  -2  176.38   26.70 
   2  -2  -2  168.78   20.30 
   1  -2  -2 1601.94   41.10 
   1  -2  -2 1597.04   54.49 
   1  -2  -2 1606.14   50.99 
  -1   2   2 1709.73   59.09 
   0  -2  -2   17.10   15.00 
   0  -2  -2   37.20   12.60 
   0   2   2    8.50    8.30 
   0   2   2   50.99   18.80 
  -1  -2  -2  394.86   37.80 
  -1  -2  -2  334.77   23.30 
   1   2   2  395.56   39.30 
   1   2   2  400.36   24.20 
  -2  -2  -2 1256.47   42.50 
  -2  -2  -2 1236.08   55.99 
   2   2   2 1253.37   44.90 
   2   2   2 1336.37   58.19 
  -3  -2  -2   51.79   20.60 
  -3  -2  -2   35.80   14.80 
   3   2   2   37.10   16.00 
   3   2   2   61.39   20.50 
  -4  -2  -2  752.52   42.30 
  -4  -2  -2  884.01   55.89 
   4   2   2  910.81   54.69 
   4   2   2  912.21   50.29 
  -5  -2  -2  131.39   25.60 
   5   2   2  157.58   31.90 
   5   2   2  189.18   32.70 
   6   2   2 1866.51   84.19 
   6   2   2 1932.41   81.89 
  -7  -2  -2    4.90   20.00 
   7   2   2   18.10   20.40 
   7   2   2   16.10   19.90 
  -8  -2  -2  362.06   48.50 
   8   2   2  388.06   55.79 
   9   2   2    0.00   16.60 
  10   2   2   13.10   23.00 
 -11  -2  -2   40.40   27.10 
  11   2   2   27.90   22.90 
  12  -3  -2  338.27   65.39 
 -12   3   2  268.37   77.49 
  11  -3  -2    0.00   20.40 
 -11   3   2    5.40   41.50 
  10  -3  -2  137.89   39.30 
 -10   3   2  126.59   49.40 
   9  -3  -2    3.00   20.60 
  -9   3   2   22.00   41.60 
   8  -3  -2    0.00   24.40 
  -8   3   2    0.00   48.40 
   7  -3  -2  989.60   92.69 
   7  -3  -2 1035.10   67.59 
   6  -3  -2  393.36   49.99 
   6  -3  -2  424.66   57.69 
   5  -3  -2 2421.06   68.39 
   5  -3  -2 2462.65   84.69 
   5  -3  -2 2606.44  102.69 
   4  -3  -2    5.20   10.80 
   4  -3  -2   17.10   14.80 
   3  -3  -2 1080.29   47.90 
   3  -3  -2 1049.79   50.99 
   3  -3  -2 1060.89   51.39 
   3  -3  -2 1080.69   59.79 
   2  -3  -2   10.50   11.70 
   2  -3  -2   24.40   15.70 
   2  -3  -2    0.00   12.00 
   2  -3  -2   13.20   14.50 
   1  -3  -2  482.05   36.50 
   1  -3  -2  566.74   49.20 
   1  -3  -2  459.55   33.50 
  -1   3   2  515.75   29.30 
   0  -3  -2  189.08   22.60 
   0  -3  -2  179.78   29.20 
   0   3   2  218.38   34.30 
   0   3   2  196.08   22.40 
  -1  -3  -2  650.13   29.70 
  -1  -3  -2  576.84   42.20 
   1   3   2  622.64   46.50 
   1   3   2  629.94   32.50 
  -2  -3  -2  334.27   27.60 
  -2  -3  -2  325.47   43.30 
   2   3   2  367.16   34.60 
   2   3   2  350.96   42.90 
  -3  -3  -2 1157.78   43.60 
  -3  -3  -2 1184.88   64.59 
   3   3   2 1198.88   52.99 
   3   3   2 1185.18   65.29 
  -4  -3  -2  660.43   37.90 
  -4  -3  -2  622.14   63.89 
   4   3   2  619.14   58.29 
   4   3   2  709.13   46.90 
  -5  -3  -2  178.98   38.60 
  -5  -3  -2  163.38   26.10 
   5   3   2  172.28   33.70 
   5   3   2  182.38   35.90 
  -6  -3  -2   24.50   18.00 
  -6  -3  -2   10.80   23.40 
   6   3   2   64.59   24.60 
   6   3   2    4.40   19.50 
  -7  -3  -2  222.48   45.80 
   7   3   2  159.48   36.90 
   7   3   2  205.38   41.40 
  -8  -3  -2  502.05   66.99 
   8   3   2  468.25   61.69 
   8   3   2  414.16   52.49 
  -9  -3  -2   64.39   30.60 
   9   3   2   27.10   22.50 
 -10  -3  -2  279.27   54.39 
  10   3   2  195.08   42.80 
  11  -4  -2    0.70   21.90 
 -11   4   2    8.60   42.00 
  10  -4  -2  522.55   73.19 
 -10   4   2  349.57   75.09 
   9  -4  -2   22.20   24.50 
  -9   4   2   81.29   49.80 
   8  -4  -2  376.86   57.49 
  -8   4   2  279.47   72.69 
   7  -4  -2   24.60   20.60 
   7  -4  -2    0.00   17.00 
   6  -4  -2    2.90   19.40 
   6  -4  -2    0.00   16.50 
   6  -4  -2    0.00   12.00 
   5  -4  -2  218.68   42.10 
   5  -4  -2  261.27   39.20 
   5  -4  -2  252.87   33.50 
   4  -4  -2  486.25   48.10 
   4  -4  -2  504.45   58.79 
   4  -4  -2  521.25   49.10 
   3  -4  -2 1283.67   63.79 
   3  -4  -2 1299.57   57.39 
   3  -4  -2 1298.57   59.39 
   3  -4  -2 1421.26   69.59 
   2  -4  -2  720.33   51.09 
   2  -4  -2  772.32   47.10 
   2  -4  -2  818.22   43.50 
   2  -4  -2  774.92   48.90 
   1  -4  -2 2408.46   72.79 
   1  -4  -2 2323.27   86.39 
   1  -4  -2 2356.66   79.99 
  -1   4   2 2284.67   64.39 
   0  -4  -2   14.00   16.40 
   0  -4  -2   20.80   10.60 
   0   4   2    0.00   10.00 
  -1  -4  -2    6.80    8.50 
  -1  -4  -2   26.20   20.30 
   1   4   2   14.40   17.20 
   1   4   2    8.00   12.30 
  -2  -4  -2  127.69   30.90 
   2   4   2  106.49   21.40 
   2   4   2  139.19   32.40 
  -3  -4  -2  759.52   56.29 
   3   4   2  715.13   66.69 
   3   4   2  742.53   46.90 
  -4  -4  -2   74.79   28.00 
   4   4   2   65.59   24.90 
   4   4   2  120.79   27.20 
  -5  -4  -2 1283.37   80.69 
   5   4   2 1531.45   81.59 
   5   4   2 1290.17   70.09 
  -6  -4  -2  121.39   36.50 
   6   4   2   54.09   27.60 
   6   4   2   63.59   25.20 
  -7  -4  -2  156.28   40.90 
   7   4   2  114.19   35.00 
   7   4   2  109.79   34.30 
  -8  -4  -2    0.00   17.80 
   8   4   2    0.70   18.40 
   8   4   2    2.60   21.10 
  -9  -4  -2   57.79   72.69 
   9   4   2   42.10   28.30 
 -10  -4  -2   59.89   28.10 
  10   4   2   44.00   27.40 
  11  -5  -2    8.90   27.30 
 -11   5   2    0.50   52.89 
  10  -5  -2    4.30   23.50 
 -10   5   2   64.89   48.40 
   9  -5  -2    0.00   20.00 
  -9   5   2   34.40   49.50 
   8  -5  -2  639.24   75.79 
  -8   5   2  410.26   77.99 
   7  -5  -2   58.09   30.80 
   6  -5  -2  792.82   83.09 
   6  -5  -2  742.43   68.79 
   6  -5  -2  694.53   49.99 
   5  -5  -2   24.50   18.20 
   5  -5  -2   42.50   24.20 
   5  -5  -2    0.00   14.80 
   4  -5  -2  134.59   31.20 
   4  -5  -2   49.20   22.50 
   4  -5  -2  120.39   29.80 
   4  -5  -2  135.29   32.90 
   3  -5  -2   82.09   27.90 
   3  -5  -2  132.59   29.80 
   3  -5  -2   86.29   24.70 
   3  -5  -2  112.69   27.50 
   2  -5  -2   90.49   31.30 
   2  -5  -2   98.59   26.20 
   2  -5  -2  109.09   25.50 
  -2   5   2  134.19   26.20 
   1  -5  -2 1211.08   64.89 
   1  -5  -2 1319.67   57.99 
   1  -5  -2 1249.28   72.09 
  -1   5   2 1352.36   56.99 
   0  -5  -2 1046.00   62.69 
   0  -5  -2  965.40   64.79 
   0  -5  -2 1028.60   45.20 
   0   5   2 1043.10   50.29 
  -1  -5  -2 2123.49   90.19 
   1   5   2 1929.11   93.29 
   1   5   2 2194.08   71.99 
  -2  -5  -2  273.37   45.10 
   2   5   2  280.17   47.90 
   2   5   2  277.07   35.90 
  -3  -5  -2  116.29   35.50 
   3   5   2  171.68   40.00 
   3   5   2  152.98   31.10 
  -4  -5  -2   10.80   22.00 
   4   5   2   12.40   20.60 
   4   5   2   26.00   25.10 
  -5  -5  -2  427.66   62.59 
   5   5   2  514.45   56.19 
   5   5   2  499.55   64.09 
  -6  -5  -2   20.90   21.90 
   6   5   2   27.20   19.70 
   6   5   2   47.00   28.40 
  -7  -5  -2  556.54   78.09 
   7   5   2  598.64   67.99 
   7   5   2  453.45   64.59 
  -8  -5  -2  130.39   45.20 
   8   5   2  159.38   50.59 
   8   5   2  140.29   35.90 
  -9  -5  -2  127.99   36.80 
   9   5   2  148.89   38.50 
  10  -6  -2  108.29   44.70 
 -10   6   2  128.59   63.09 
   9  -6  -2    0.00   23.70 
  -9   6   2    7.60   43.80 
   8  -6  -2    4.90   23.70 
  -8   6   2    8.30   48.70 
   7  -6  -2    0.00   16.90 
  -7   6   2    0.00   51.19 
   6  -6  -2  226.38   40.10 
   6  -6  -2  229.58   43.80 
   5  -6  -2   96.49   28.60 
   5  -6  -2   95.39   31.10 
   5  -6  -2   15.30   22.20 
   4  -6  -2  856.81   64.29 
   4  -6  -2  805.02   58.19 
   4  -6  -2  925.61   66.89 
   4  -6  -2  754.12   67.79 
   3  -6  -2  453.95   58.89 
   3  -6  -2  378.56   50.79 
   3  -6  -2  462.25   53.19 
   2  -6  -2  558.14   59.79 
   2  -6  -2  589.94   56.29 
   2  -6  -2  616.84   68.89 
  -2   6   2  528.45   49.99 
   1  -6  -2   19.90   19.60 
   1  -6  -2   37.70   15.30 
   1  -6  -2   60.09   27.40 
  -1   6   2   19.40   16.50 
   0  -6  -2  167.68   23.80 
   0  -6  -2  190.48   39.00 
   0  -6  -2  115.19   36.20 
   0   6   2  221.58   34.10 
  -1  -6  -2  167.18   38.00 
   1   6   2  167.18   31.00 
   1   6   2  133.99   36.70 
  -2  -6  -2  249.78   46.20 
   2   6   2  303.87   41.80 
   2   6   2  352.86   56.19 
  -3  -6  -2 1068.89   76.19 
   3   6   2 1134.89   64.99 
   3   6   2 1056.09   78.39 
  -4  -6  -2   36.90   25.60 
   4   6   2   75.09   32.80 
   4   6   2   25.50   20.40 
  -5  -6  -2  271.57   53.99 
   5   6   2  304.47   45.40 
   5   6   2  218.28   50.99 
  -6  -6  -2   28.70   22.70 
   6   6   2    0.00   21.50 
   6   6   2   37.30   28.00 
  -7  -6  -2   35.90   30.30 
   7   6   2    0.00   17.50 
   7   6   2   11.90   22.90 
  -8  -6  -2   49.60   29.90 
   8   6   2   30.30   29.60 
   8   6   2    0.00   22.30 
  -9  -6  -2  161.48   44.20 
   9   6   2   95.09   33.80 
  10  -7  -2  153.28   45.60 
 -10   7   2    0.00   58.29 
   9  -7  -2  202.68   47.00 
  -9   7   2  116.89   65.89 
   8  -7  -2  447.56   64.99 
  -8   7   2  329.57   75.19 
   7  -7  -2   85.59   34.40 
  -7   7   2   54.39   55.49 
   6  -7  -2   81.59   32.00 
   6  -7  -2   98.89   29.00 
  -6   7   2   30.00   58.49 
   5  -7  -2   28.20   22.30 
   5  -7  -2   15.20   21.80 
   4  -7  -2   33.80   24.60 
   4  -7  -2    8.10   18.70 
   4  -7  -2    9.40   22.80 
   4  -7  -2    4.10   16.80 
   3  -7  -2    7.60   20.20 
   3  -7  -2    0.00   19.50 
   3  -7  -2    0.00   16.50 
  -3   7   2    0.00   14.60 
   2  -7  -2  683.73   78.39 
   2  -7  -2  640.74   48.50 
   2  -7  -2  597.34   65.79 
  -2   7   2  610.24   58.29 
   1  -7  -2   99.89   32.80 
   1  -7  -2   48.80   22.60 
  -1   7   2   41.00   19.90 
   0  -7  -2  753.42   74.59 
   0   7   2  716.33   51.29 
  -1  -7  -2  112.89   33.10 
   1   7   2  100.99   26.80 
   1   7   2   40.00   29.60 
  -2  -7  -2   36.00   25.60 
   2   7   2   12.80   26.10 
   2   7   2   14.00   19.60 
  -3  -7  -2    0.00   19.70 
   3   7   2   18.00   25.40 
   3   7   2    0.20   16.00 
  -4  -7  -2  160.38   42.60 
   4   7   2  133.09   35.00 
   4   7   2  169.48   45.30 
  -5  -7  -2  368.46   64.19 
   5   7   2  447.76   58.89 
   5   7   2  329.07   57.89 
  -6  -7  -2   57.99   32.10 
   6   7   2   88.79   34.80 
   6   7   2   25.80   25.60 
  -7  -7  -2   36.10   30.40 
   7   7   2  172.68   40.10 
   7   7   2   91.19   40.60 
  -8  -7  -2    0.00   21.10 
   8   7   2    0.00   25.40 
   9  -8  -2    0.00   26.00 
  -9   8   2    0.00   55.39 
   8  -8  -2   27.80   29.10 
  -8   8   2   36.20   48.60 
   7  -8  -2  246.58   50.49 
  -7   8   2  206.78   66.59 
   6  -8  -2  237.68   53.19 
   6  -8  -2  211.78   47.60 
  -6   8   2  217.18   64.39 
   5  -8  -2  378.86   70.29 
   5  -8  -2  379.56   58.89 
  -5   8   2  269.27   68.39 
   4  -8  -2  301.67   55.09 
   4  -8  -2  224.38   44.50 
  -4   8   2  178.88   38.70 
  -4   8   2  180.98   68.09 
   3  -8  -2    6.20   18.70 
   3  -8  -2   43.50   32.90 
  -3   8   2    0.00   14.60 
   2  -8  -2    7.40   23.10 
   2  -8  -2    0.00   20.20 
  -2   8   2    7.40   16.40 
   1  -8  -2    0.00   22.20 
   1  -8  -2    1.70   18.10 
  -1   8   2    1.30   16.90 
   0  -8  -2  595.04   72.39 
   0   8   2  503.45   57.49 
  -1  -8  -2   28.30   26.10 
   1   8   2   29.50   19.40 
   1   8   2    1.60   21.10 
  -2  -8  -2  458.75   67.19 
   2   8   2  389.46   51.59 
   2   8   2  404.26   67.69 
  -3  -8  -2   95.69   35.00 
   3   8   2   18.30   26.40 
   3   8   2   43.50   26.40 
  -4  -8  -2   21.50   24.40 
   4   8   2    0.00   20.30 
   4   8   2   30.50   31.40 
  -5  -8  -2   25.70   29.20 
   5   8   2   36.60   34.60 
   5   8   2    0.00   19.90 
  -6  -8  -2  108.89   40.10 
   6   8   2   99.39   41.60 
   6   8   2   83.19   30.20 
  -7  -8  -2   48.40   29.00 
   7   8   2   78.99   38.20 
   7   8   2   39.00   23.70 
   8  -9  -2    0.00   29.00 
  -8   9   2    0.00   48.10 
   7  -9  -2   21.50   34.30 
  -7   9   2    0.00   50.39 
  -6   9   2   17.70   54.29 
   5  -9  -2   65.99   36.90 
  -5   9   2   89.89   29.80 
  -5   9   2    0.00   56.69 
   4  -9  -2  139.99   38.00 
   4  -9  -2  117.79   40.50 
  -4   9   2  241.48   43.80 
   3  -9  -2  342.97   63.59 
   3  -9  -2  369.96   58.69 
  -3   9   2  368.56   53.09 
   2  -9  -2  400.76   60.89 
   2  -9  -2  376.96   64.19 
  -2   9   2  526.55   62.39 
   1  -9  -2   24.60   25.30 
  -1   9   2    0.00   18.90 
   0  -9  -2    0.00   18.40 
   0   9   2    9.30   28.80 
   0   9   2   16.00   26.90 
  -1  -9  -2    0.00   24.10 
   1   9   2   27.40   22.30 
   1   9   2   22.20   26.20 
  -2  -9  -2  327.67   61.79 
   2   9   2  303.57   48.50 
   2   9   2  275.87   61.09 
  -3  -9  -2    0.00   19.90 
   3   9   2    0.00   17.80 
   3   9   2    0.00   25.10 
  -4  -9  -2  530.65   80.49 
   4   9   2  606.34   88.19 
   4   9   2  562.74   71.49 
  -5  -9  -2   23.60   28.60 
   5   9   2    0.00   26.70 
  -6  10   2   57.29   26.60 
   5 -10  -2   33.00   26.80 
  -5  10   2   42.80   20.60 
   4 -10  -2   21.30   25.00 
  -4  10   2    5.90   19.60 
   3 -10  -2   49.70   32.30 
   3 -10  -2   39.90   31.00 
  -3  10   2   87.79   28.60 
   2 -10  -2    0.00   21.90 
  -2  10   2   31.80   20.20 
   1 -10  -2  264.37   51.39 
  -1  10   2  150.18   47.90 
  -1  10   2  167.88   36.00 
   0 -10  -2  201.68   49.60 
   0  10   2  151.48   35.80 
   0  10   2  207.58   55.59 
  -1 -10  -2    5.90   23.90 
   1  10   2   36.30   23.70 
   1  10   2    0.00   19.60 
  -2 -10  -2   64.89   33.30 
   2  10   2   29.10   28.30 
  -3 -10  -2    0.00   23.60 
   3  10   2   14.20   30.30 
   2 -11  -2   35.70   28.20 
  -2  11   2   64.59   41.50 
   1 -11  -2    0.00   24.80 
  -1  11   2   30.00   35.50 
   0 -11  -2   11.50   27.30 
   0  11   2    0.00   29.90 
   0  13  -3    0.00   24.20 
   0 -13   3   74.69   31.20 
  -1  13  -3    1.70   25.90 
   1 -13   3    0.00   24.20 
  -2  13  -3   67.09   28.80 
   2 -13   3   19.80   28.50 
   4  12  -3    3.90   31.40 
  -4 -12   3   48.30   29.50 
  -4 -12   3    0.00   23.10 
   3  12  -3    0.00   22.80 
  -3 -12   3   65.09   26.70 
  -3 -12   3   21.40   26.60 
   2  12  -3   96.99   37.40 
  -2 -12   3  125.59   37.80 
  -2 -12   3  121.49   40.50 
   1  12  -3    0.00   25.00 
  -1 -12   3   51.99   28.90 
   0  12  -3  541.45   76.49 
   0 -12   3  454.15   74.39 
  -1  12  -3  124.59   37.30 
   1 -12   3   98.69   42.80 
  -2  12  -3  192.78   46.30 
   2 -12   3  196.28   43.10 
  -3  12  -3    0.00   21.00 
   3 -12   3    0.00   24.30 
  -4  12  -3    0.00   24.00 
   4 -12   3    2.90   22.00 
  -5  12  -3   88.19   32.30 
   5 -12   3  123.39   42.30 
   6  11  -3   51.59   31.30 
  -6 -11   3    0.00   31.30 
   5  11  -3  147.39   41.40 
  -5 -11   3    0.00   23.50 
  -5 -11   3   68.59   28.30 
   4  11  -3  347.07   62.29 
  -4 -11   3  384.76   63.19 
  -4 -11   3  365.86   68.39 
   3  11  -3  111.39   39.70 
  -3 -11   3   43.00   32.30 
  -3 -11   3  104.39   33.00 
   2  11  -3  412.46   65.19 
  -2 -11   3  397.76   65.79 
  -2 -11   3  334.17   53.79 
   1  11  -3    0.00   25.20 
  -1 -11   3   19.00   28.20 
  -1 -11   3   20.20   20.80 
   0  11  -3   21.40   30.10 
   0 -11   3   34.10   28.40 
  -1  11  -3    0.00   22.70 
   1 -11   3    0.00   20.30 
  -2  11  -3  356.76   57.89 
   2 -11   3  415.06   66.89 
  -3  11  -3  118.69   36.70 
   3 -11   3  140.29   42.60 
  -4  11  -3  407.06   60.09 
   4 -11   3  324.37   63.19 
  -5  11  -3   72.89   34.20 
   5 -11   3   54.79   34.80 
  -6  11  -3   58.89   25.70 
  -6  11  -3    0.00   25.80 
   6 -11   3   48.40   36.40 
  -7  11  -3    0.00   31.00 
   7 -11   3    0.00   26.40 
   7 -11   3    0.00   26.30 
   7  10  -3  249.18   55.39 
  -7 -10   3  181.98   48.30 
   6  10  -3   26.40   31.40 
  -6 -10   3   65.19   26.90 
   5  10  -3   53.09   32.30 
  -5 -10   3   22.80   28.60 
  -5 -10   3    0.00   18.60 
   4  10  -3    0.00   24.30 
  -4 -10   3   66.79   31.40 
  -4 -10   3   45.70   32.20 
   3  10  -3   85.79   32.50 
  -3 -10   3   70.09   29.20 
  -3 -10   3   86.79   33.30 
   2  10  -3  494.15   67.39 
  -2 -10   3  511.65   66.59 
  -2 -10   3  476.75   71.29 
   1  10  -3  166.18   42.10 
  -1 -10   3  161.08   37.80 
  -1 -10   3  145.49   39.30 
   0  10  -3  322.47   53.09 
   0 -10   3  410.46   54.09 
   0 -10   3  285.37   55.99 
  -1  10  -3   17.60   25.10 
   1 -10   3   25.30   24.10 
  -2  10  -3   31.80   23.10 
   2 -10   3   15.40   26.80 
  -3  10  -3    0.00   17.20 
   3 -10   3    0.00   18.90 
  -4  10  -3  506.45   67.49 
  -4  10  -3  549.45   68.69 
   4 -10   3  452.85   68.99 
  -5  10  -3  106.19   37.50 
   5 -10   3   26.50   27.70 
  -6  10  -3  639.84   84.29 
   6 -10   3  381.26   65.29 
   6 -10   3  557.34   76.59 
  -7  10  -3    0.00   30.90 
   7 -10   3   24.80   29.80 
   7 -10   3    0.00   26.30 
  -8  10  -3  100.19   46.30 
   8 -10   3  108.49   44.90 
   8   9  -3    0.00   23.90 
   7   9  -3  242.88   53.69 
   6   9  -3    0.00   22.90 
  -6  -9   3   33.40   23.90 
   5   9  -3  524.15   72.19 
  -5  -9   3  626.64   77.79 
  -5  -9   3  400.76   62.99 
   4   9  -3   48.60   29.20 
  -4  -9   3   65.79   29.50 
  -4  -9   3   10.90   21.50 
   3   9  -3  103.29   35.80 
  -3  -9   3   92.09   28.50 
  -3  -9   3  113.29   38.30 
   2   9  -3    0.00   19.80 
  -2  -9   3   13.80   17.20 
  -2  -9   3   31.40   27.40 
   1   9  -3   61.79   27.70 
  -1  -9   3   43.60   29.60 
  -1  -9   3  142.39   34.30 
   0   9  -3  104.19   33.60 
   0  -9   3   95.19   30.90 
   0  -9   3  123.59   34.90 
  -1   9  -3  514.55   64.79 
   1  -9   3  373.06   44.20 
   1  -9   3  417.86   62.39 
  -2   9  -3  515.05   64.99 
  -2   9  -3  548.35   51.89 
   2  -9   3  576.34   72.19 
  -3   9  -3    4.60   20.10 
  -3   9  -3   53.39   24.40 
   3  -9   3   64.09   35.30 
  -4   9  -3   60.79   28.10 
   4  -9   3   86.59   34.80 
  -5   9  -3   42.30   25.40 
   5  -9   3    5.40   24.70 
   5  -9   3    5.40   23.10 
  -6   9  -3  185.08   46.80 
   6  -9   3  169.38   42.10 
   6  -9   3  208.78   46.80 
  -7   9  -3   81.79   35.10 
   7  -9   3   17.40   24.20 
   7  -9   3   11.80   26.70 
  -8   9  -3  405.56   76.29 
   8  -9   3  325.87   61.29 
  -9   9  -3   23.10   39.50 
   9  -9   3    0.00   25.30 
   9   8  -3  104.59   36.20 
   8   8  -3   91.39   37.50 
   7   8  -3    2.70   28.40 
   6   8  -3    9.40   26.40 
  -6  -8   3    0.00   18.00 
   5   8  -3  242.38   48.90 
  -5  -8   3  468.15   61.09 
   4   8  -3    0.00   22.20 
  -4  -8   3   13.60   22.80 
   3   8  -3 1879.21   93.29 
  -3  -8   3 1973.40  100.99 
   2   8  -3  140.09   36.60 
  -2  -8   3  123.59   37.50 
  -2  -8   3  179.78   35.70 
   1   8  -3  400.96   52.79 
  -1  -8   3  367.16   48.30 
  -1  -8   3  297.57   51.69 
   0   8  -3   84.39   29.40 
   0  -8   3   95.59   23.10 
   0  -8   3   87.69   30.50 
  -1   8  -3   20.90   13.80 
  -1   8  -3    0.00   15.00 
   1  -8   3   20.50   15.30 
   1  -8   3   13.30   20.60 
  -2   8  -3  164.58   36.80 
  -2   8  -3  215.88   33.90 
   2  -8   3  259.17   47.10 
   2  -8   3  209.98   28.50 
  -3   8  -3  545.15   56.99 
   3  -8   3  556.84   67.49 
  -4   8  -3  911.31   79.89 
   4  -8   3  827.32   78.39 
   4  -8   3  849.22   82.59 
  -5   8  -3  384.96   60.59 
   5  -8   3  358.36   55.39 
   5  -8   3  504.15   64.19 
  -6   8  -3  196.28   47.70 
   6  -8   3  226.78   46.70 
   6  -8   3  247.58   48.30 
  -7   8  -3    0.00   28.80 
   7  -8   3    0.00   19.40 
   7  -8   3   36.90   25.40 
  -8   8  -3    0.00   29.90 
   8  -8   3   16.60   25.10 
  -9   8  -3   16.60   40.80 
   9  -8   3   26.70   30.60 
 -10   8  -3  191.88   63.79 
  10  -8   3  162.28   47.40 
  10   7  -3   35.50   28.80 
   9   7  -3  114.59   39.60 
   8   7  -3  106.19   38.50 
   7   7  -3  440.76   64.29 
   6   7  -3    6.60   23.40 
  -6  -7   3   50.19   24.90 
   5   7  -3  574.54   67.99 
  -5  -7   3  529.15   63.79 
   4   7  -3    0.00   18.20 
  -4  -7   3   18.80   22.70 
   3   7  -3    4.20   20.10 
  -3  -7   3    9.50   22.70 
   2   7  -3    0.00   12.60 
  -2  -7   3    0.00   15.80 
   1   7  -3 2292.27   89.69 
  -1  -7   3 2316.67   82.79 
  -1  -7   3 2236.48   96.89 
   0   7  -3   95.09   17.50 
   0   7  -3   28.40   19.90 
   0  -7   3   51.29   23.70 
  -1   7  -3  841.82   44.90 
  -1   7  -3  914.91   57.89 
   1  -7   3  839.52   43.30 
   1  -7   3  778.82   59.49 
  -2   7  -3  156.88   32.50 
  -2   7  -3  136.09   27.80 
   2  -7   3  173.28   36.30 
  -3   7  -3  284.37   42.90 
   3  -7   3  198.28   37.80 
   3  -7   3  164.68   35.70 
  -4   7  -3  320.97   48.60 
   4  -7   3  303.47   47.00 
   4  -7   3  343.27   49.99 
  -5   7  -3  113.79   36.90 
   5  -7   3  154.98   37.20 
   5  -7   3  141.69   37.50 
  -6   7  -3  804.22   85.39 
   6  -7   3  662.83   73.99 
   6  -7   3  768.62   74.49 
  -7   7  -3  161.58   46.60 
   7  -7   3  121.69   36.60 
   7  -7   3  276.37   46.20 
  -8   7  -3  374.46   69.19 
   8  -7   3  299.97   54.79 
  -9   7  -3  117.29   47.10 
   9  -7   3    0.00   20.60 
 -10   7  -3    0.00   36.40 
  10  -7   3    0.00   25.40 
  10   6  -3  191.78   50.69 
   9   6  -3   14.00   23.40 
   8   6  -3    0.00   22.50 
   7   6  -3   17.00   24.50 
   6   6  -3  171.78   39.80 
  -6  -6   3  250.97   41.60 
   5   6  -3  196.78   40.40 
  -5  -6   3  287.97   43.80 
   4   6  -3  301.77   46.20 
  -4  -6   3  280.17   43.90 
   3   6  -3 1048.40   62.59 
  -3  -6   3  997.90   63.09 
   2   6  -3  535.55   53.69 
  -2  -6   3  555.74   56.79 
   1   6  -3   28.90   17.90 
  -1  -6   3   48.30   21.60 
   0   6  -3  178.78   31.50 
   0   6  -3  247.88   26.60 
   0  -6   3  180.78   34.00 
   0  -6   3  199.98   27.40 
  -1   6  -3 2072.39   78.49 
  -1   6  -3 2048.50   66.39 
   1  -6   3 2165.98   57.99 
   1  -6   3 1949.70   82.29 
  -2   6  -3   10.20   17.10 
   2  -6   3    0.00   14.50 
   2  -6   3   13.20   16.50 
  -3   6  -3 1170.68   65.09 
   3  -6   3 1282.37   68.49 
   3  -6   3 1244.58   66.59 
  -4   6  -3   45.30   24.60 
   4  -6   3   35.20   19.50 
   4  -6   3   53.39   23.00 
  -5   6  -3  204.68   41.60 
   5  -6   3  240.98   40.80 
   5  -6   3  217.18   41.20 
  -6   6  -3    0.00   23.70 
   6  -6   3   16.40   16.80 
   6  -6   3   13.00   20.40 
  -7   6  -3  144.69   42.60 
   7  -6   3  122.39   36.30 
   7  -6   3  152.48   33.10 
  -8   6  -3  371.36   65.79 
   8  -6   3  181.88   43.90 
  -9   6  -3  204.58   55.69 
   9  -6   3  306.37   56.39 
 -10   6  -3  421.06   76.29 
  10  -6   3  361.66   66.19 
 -11   6  -3   40.50   41.10 
  11  -6   3  126.39   55.39 
  11   5  -3   20.40   23.80 
  10   5  -3  219.98   52.69 
   9   5  -3   21.20   24.00 
   8   5  -3  559.14   74.89 
   7   5  -3   36.90   25.40 
   6   5  -3   46.30   24.80 
  -6  -5   3   59.29   20.20 
   5   5  -3   21.20   17.10 
   5   5  -3    6.70   11.20 
  -5  -5   3   25.30   15.30 
   4   5  -3  631.54   58.99 
  -4  -5   3  623.54   46.50 
   3   5  -3 1778.32   73.99 
  -3  -5   3 1858.21   74.39 
   2   5  -3 3024.50   89.19 
  -2  -5   3 3103.09   92.69 
   1   5  -3 4438.46  102.99 
   1   5  -3 4612.04   70.89 
  -1  -5   3 4676.13  112.79 
   0   5  -3  469.05   29.80 
   0   5  -3  531.65   46.20 
   0  -5   3  555.84   51.39 
  -1   5  -3  796.42   42.00 
  -1   5  -3  716.03   45.50 
   1  -5   3  685.23   47.20 
   1  -5   3  717.93   30.00 
  -2   5  -3    3.20   14.40 
   2  -5   3    6.80   15.10 
   2  -5   3   49.00   20.00 
  -3   5  -3  767.12   53.39 
   3  -5   3  747.33   49.40 
   3  -5   3  803.52   50.79 
  -4   5  -3   23.10   19.50 
   4  -5   3   11.80   15.30 
   4  -5   3   26.00   16.40 
  -5   5  -3  866.21   79.29 
   5  -5   3  870.01   56.29 
   5  -5   3  801.62   56.99 
  -6   5  -3   12.30   23.60 
   6  -5   3    0.00   21.50 
   6  -5   3   10.70   18.70 
  -7   5  -3  570.84   73.59 
   7  -5   3  538.15   64.89 
   7  -5   3  610.34   59.09 
  -8   5  -3    0.00   26.20 
   8  -5   3   13.40   24.00 
  -9   5  -3   22.10   33.30 
   9  -5   3   18.60   21.00 
 -10   5  -3  101.39   42.70 
  10  -5   3  127.39   42.20 
 -11   5  -3  108.99   56.09 
  11  -5   3   85.19   44.10 
  11   4  -3    0.00   25.50 
  10   4  -3    1.30   25.70 
   9   4  -3  110.79   38.70 
   8   4  -3  636.64   74.99 
  -8  -4   3  712.33   72.89 
   7   4  -3   50.19   26.60 
  -7  -4   3   30.20   43.20 
   6   4  -3 2085.79   73.79 
   6   4  -3 1967.00   89.99 
   5   4  -3  107.39   29.40 
   5   4  -3   98.19   21.40 
  -5  -4   3   89.39   20.70 
   4   4  -3  585.84   53.79 
   4   4  -3  633.44   35.90 
  -4  -4   3  609.84   39.70 
   3   4  -3  400.36   25.80 
   3   4  -3  425.36   43.60 
  -3  -4   3  425.06   41.70 
   2   4  -3    0.00    9.00 
   2   4  -3   26.60   16.30 
  -2  -4   3    1.80   13.20 
   1   4  -3 1522.65   56.09 
   1   4  -3 1528.15   43.20 
  -1  -4   3 1628.74   60.29 
   0   4  -3 1439.46   48.60 
   0   4  -3 1354.86   52.49 
   0  -4   3 1389.66   56.99 
  -1   4  -3  940.91   45.70 
   1  -4   3  971.90   51.19 
   1  -4   3  932.71   44.80 
  -2   4  -3  908.01   49.90 
   2  -4   3  975.40   47.90 
   2  -4   3  880.11   49.50 
  -3   4  -3 1041.50   57.89 
   3  -4   3 1019.10   53.29 
   3  -4   3 1003.60   52.09 
  -4   4  -3    4.50   18.80 
   4  -4   3   11.90   15.00 
   4  -4   3   25.90   19.00 
  -5   4  -3  299.07   47.50 
   5  -4   3  354.86   46.90 
   5  -4   3  316.97   38.60 
  -6   4  -3   30.60   24.60 
   6  -4   3   19.80   19.70 
   6  -4   3    0.00   12.80 
  -7   4  -3  870.81   86.19 
   7  -4   3  861.71   55.89 
   7  -4   3  804.52   76.59 
  -8   4  -3   76.99   34.20 
   8  -4   3   16.10   21.90 
  -9   4  -3  571.54   79.79 
   9  -4   3  715.33   81.39 
 -10   4  -3   33.10   32.00 
  10  -4   3    7.50   20.30 
 -11   4  -3   57.19   40.60 
  11  -4   3   56.29   28.30 
  11   3  -3   89.59   40.10 
  10   3  -3   73.39   34.00 
 -10  -3   3   48.90   48.60 
   9   3  -3  282.77   54.59 
  -9  -3   3  307.47   60.99 
   8   3  -3   12.90   26.30 
  -8  -3   3    0.00   43.40 
   7   3  -3   45.90   25.10 
   7   3  -3   78.89   24.50 
   6   3  -3  154.88   30.20 
   6   3  -3  220.28   38.20 
   5   3  -3   70.49   24.80 
   5   3  -3   17.80   14.00 
  -5  -3   3   41.30   13.40 
   4   3  -3 1659.63   68.39 
   4   3  -3 1886.01   63.69 
  -4  -3   3 1742.83   54.29 
   3   3  -3  353.66   37.20 
   3   3  -3  397.86   28.00 
  -3  -3   3  368.76   32.70 
   2   3  -3 1224.28   41.20 
   2   3  -3 1180.98   48.50 
  -2  -3   3 1133.49   45.50 
   1   3  -3  118.39   18.30 
   1   3  -3  144.59   22.10 
  -1  -3   3  131.19   22.50 
   0   3  -3  107.89   19.60 
   0   3  -3  133.59   20.50 
   0  -3   3  112.09   21.50 
  -1   3  -3   38.30   17.10 
   1  -3   3   30.40   14.50 
   1  -3   3   55.09   18.10 
  -2   3  -3  535.05   39.00 
   2  -3   3  546.05   38.00 
   2  -3   3  527.25   35.20 
  -3   3  -3 2166.98   78.79 
   3  -3   3 2258.97   69.29 
   3  -3   3 2246.08   71.99 
  -4   3  -3 1870.91   79.19 
   4  -3   3 1919.51   69.09 
   4  -3   3 1888.91   69.69 
  -5   3  -3 1231.98   71.29 
   5  -3   3 1225.88   62.99 
   5  -3   3 1268.97   59.69 
  -6   3  -3   81.19   29.30 
   6  -3   3   80.09   23.80 
   6  -3   3   42.30   23.10 
  -7   3  -3   29.20   27.70 
   7  -3   3   20.80   18.10 
   7  -3   3   18.40   20.90 
  -8   3  -3    1.30   24.80 
   8  -3   3   30.10   23.30 
  -9   3  -3  344.67   61.19 
   9  -3   3  299.57   54.69 
 -10   3  -3    7.80   35.20 
  10  -3   3    0.00   18.10 
 -11   3  -3  346.27   73.29 
  11  -3   3  380.36   63.29 
  12   2  -3    0.00   25.30 
  11   2  -3    9.50   24.40 
 -11  -2   3    0.00   39.60 
  10   2  -3   45.70   29.10 
 -10  -2   3   17.10   46.90 
   9   2  -3  536.15   70.89 
  -9  -2   3  609.64   80.49 
   8   2  -3  465.75   60.09 
   7   2  -3 1024.20   65.39 
   7   2  -3  961.20   66.39 
   6   2  -3  286.47   42.70 
   6   2  -3  262.77   41.10 
   5   2  -3  140.49   29.40 
   5   2  -3  166.28   31.10 
   4   2  -3   28.70   17.10 
   4   2  -3   37.90   17.80 
   3   2  -3  867.41   42.80 
   3   2  -3  811.22   41.40 
  -3  -2   3  816.72   31.30 
   2   2  -3 3012.30   65.79 
   2   2  -3 2998.50   64.79 
   1   2  -3  147.29   19.10 
   1   2  -3  138.99   19.90 
  -1  -2   3  126.79   20.50 
   0   2  -3 3399.16   56.19 
   0   2  -3 3540.15   70.79 
   0  -2   3 3459.55   70.19 
  -1   2  -3  306.97   16.70 
  -1   2  -3  304.17   31.20 
   1  -2   3  306.97   25.10 
   1  -2   3  296.67   30.60 
  -2   2  -3  994.30   49.70 
   2  -2   3 1029.60   40.80 
   2  -2   3 1034.00   44.80 
  -3   2  -3  526.75   25.60 
  -3   2  -3  485.75   45.00 
   3  -2   3  488.95   35.80 
   3  -2   3  593.54   36.10 
  -4   2  -3  209.98   35.60 
   4  -2   3  198.38   29.30 
   4  -2   3  198.48   31.20 
  -5   2  -3 1340.27   71.89 
   5  -2   3 1421.36   60.49 
   5  -2   3 1283.07   63.39 
  -6   2  -3 1402.86   79.59 
   6  -2   3 1349.16   63.39 
   6  -2   3 1308.87   70.69 
  -7   2  -3  671.13   72.49 
   7  -2   3  733.63   51.59 
   7  -2   3  685.63   69.49 
  -8   2  -3  191.48   47.80 
   8  -2   3  208.28   33.30 
   8  -2   3  215.68   44.30 
  -9   2  -3   32.00   31.70 
   9  -2   3   90.89   30.60 
 -10   2  -3    1.20   30.80 
  10  -2   3    0.00   21.90 
 -11   2  -3    0.00   33.40 
  11  -2   3   42.20   29.50 
  12   1  -3    0.00   24.90 
 -12  -1   3    0.00   55.49 
  11   1  -3  303.37   58.59 
 -11  -1   3  482.55   82.09 
  10   1  -3   41.80   29.50 
 -10  -1   3   79.19   49.00 
   9   1  -3   17.40   25.80 
  -9  -1   3    0.00   47.70 
   8   1  -3   35.20   26.60 
   8   1  -3   34.20   21.60 
   7   1  -3  588.24   62.49 
   7   1  -3  625.04   63.89 
   6   1  -3  606.94   61.89 
   6   1  -3  675.33   60.79 
   5   1  -3  805.42   55.19 
   5   1  -3  862.51   52.09 
   4   1  -3  379.76   41.60 
   4   1  -3  493.35   42.80 
   3   1  -3  110.19   22.30 
   3   1  -3  132.09   21.90 
   2   1  -3   61.39   14.20 
   2   1  -3   66.69   18.40 
  -2  -1   3   46.50   13.10 
   1   1  -3  326.57   19.20 
   1   1  -3  343.57   30.50 
  -1  -1   3  315.17   24.10 
   0   1  -3 1032.00   23.80 
   0   1  -3 1016.20   34.60 
   0   1  -3  954.30   39.20 
   0  -1   3 1006.00   41.10 
  -1   1  -3  794.22   30.90 
  -1   1  -3  751.12   39.10 
   1  -1   3  797.92   26.50 
   1  -1   3  789.32   39.30 
  -2   1  -3 6287.07   83.89 
  -2   1  -3 6218.28  108.39 
   2  -1   3 6265.37  105.69 
   2  -1   3 6270.07   83.99 
  -3   1  -3   11.90   15.00 
  -3   1  -3   12.80   11.70 
   3  -1   3    0.00   11.80 
   3  -1   3   25.20   13.90 
  -4   1  -3 3173.68   76.79 
  -4   1  -3 3212.58   94.59 
   4  -1   3 3204.78   87.59 
   4  -1   3 3285.37   84.49 
  -5   1  -3   37.10   19.70 
   5  -1   3   14.00   13.80 
   5  -1   3   18.30   17.00 
  -6   1  -3   24.60   24.60 
   6  -1   3   19.90   17.70 
   6  -1   3   18.50   18.80 
  -7   1  -3   79.39   31.30 
   7  -1   3   45.90   21.60 
   7  -1   3   77.89   27.90 
  -8   1  -3  479.95   64.09 
   8  -1   3  640.94   72.39 
   8  -1   3  591.44   55.99 
  -9   1  -3  684.53   82.09 
   9  -1   3  852.71   88.39 
 -10   1  -3  183.58   50.19 
  10  -1   3  164.88   43.90 
 -11   1  -3  165.28   51.09 
  11  -1   3  142.99   42.40 
  12   0  -3    0.00   20.20 
 -12   0   3    0.00   53.19 
  11   0  -3  228.18   49.30 
 -11   0   3  305.97   77.99 
  10   0  -3   25.20   26.00 
 -10   0   3   40.70   53.09 
   9   0  -3  641.74   74.39 
   8   0  -3   67.79   28.00 
   8   0  -3   99.69   33.50 
   7   0  -3  159.18   40.30 
   7   0  -3  179.88   38.20 
   6   0  -3   55.79   22.60 
   6   0  -3   37.20   23.90 
   5   0  -3  148.59   28.20 
   5   0  -3  163.08   33.80 
   4   0  -3  728.53   50.19 
   4   0  -3  689.93   40.00 
   3   0  -3 2084.09   56.69 
   3   0  -3 2155.68   71.69 
  -3   0   3 2071.09   41.90 
   2   0  -3 1176.38   35.70 
   2   0  -3 1178.28   49.40 
  -2   0   3 1125.89   37.10 
   1   0  -3 1376.76   48.00 
   1   0  -3 1395.66   47.20 
  -1   0   3 1403.06   45.70 
   0   0  -3  848.02   39.10 
   0   0  -3  825.82   37.40 
   0   0   3  896.01   41.30 
  -1   0  -3  823.22   40.20 
  -1   0  -3  872.71   38.70 
   1   0   3  838.82   43.30 
  -2   0  -3  615.74   38.80 
  -2   0  -3  637.74   36.30 
   2   0   3  706.83   30.90 
   2   0   3  734.63   42.00 
  -3   0  -3   47.70   19.80 
  -3   0  -3   64.89   19.30 
   3   0   3   62.59   16.80 
   3   0   3   43.60   19.10 
  -4   0  -3 4359.86  106.79 
  -4   0  -3 4458.05  101.59 
   4   0   3 4451.65  106.09 
   4   0   3 4535.25  100.79 
  -5   0  -3   26.80   16.90 
  -5   0  -3    0.00   14.30 
   5   0   3    0.00   13.60 
   5   0   3   23.40   18.70 
  -6   0  -3  879.71   59.79 
   6   0   3  808.02   55.19 
   6   0   3  926.21   59.49 
  -7   0  -3   65.49   26.90 
   7   0   3   58.39   27.00 
   7   0   3   77.79   26.30 
  -8   0  -3   40.50   29.70 
   8   0   3   20.80   20.30 
   8   0   3   52.69   26.80 
  -9   0  -3   16.00   27.50 
   9   0   3    0.00   18.50 
 -10   0  -3  131.29   40.10 
 -10   0  -3  197.28   38.70 
  10   0   3  108.29   37.10 
 -11   0  -3  223.38   51.39 
  11   0   3  168.58   40.60 
  12  -1  -3   53.99   32.30 
 -12   1   3    0.00   51.09 
  11  -1  -3   11.10   28.00 
 -11   1   3   55.29   56.29 
  10  -1  -3   42.00   27.70 
 -10   1   3   66.19   53.39 
   9  -1  -3  221.88   46.10 
   8  -1  -3  349.47   52.19 
   8  -1  -3  305.07   54.49 
   7  -1  -3 1971.90  100.49 
   7  -1  -3 1927.61   87.59 
   6  -1  -3  204.38   36.30 
   6  -1  -3  181.08   39.30 
   5  -1  -3  506.35   56.39 
   5  -1  -3  564.24   50.79 
   4  -1  -3  343.17   35.60 
   4  -1  -3  253.97   39.00 
   3  -1  -3   51.59   16.00 
   3  -1  -3   63.39   21.50 
  -3   1   3   54.59   13.00 
   2  -1  -3 2488.25   70.89 
   2  -1  -3 2427.86   49.60 
   2  -1  -3 2417.56   68.89 
  -2   1   3 2418.36   59.79 
   1  -1  -3 1515.25   53.39 
   1  -1  -3 1554.64   52.89 
  -1   1   3 1478.85   52.19 
   0  -1  -3  179.78   24.00 
   0  -1  -3  228.48   28.80 
   0   1   3  160.38   26.80 
  -1  -1  -3 1462.25   49.40 
  -1  -1  -3 1344.07   53.49 
   1   1   3 1436.46   33.70 
   1   1   3 1393.06   58.99 
  -2  -1  -3 1419.46   52.39 
  -2  -1  -3 1370.36   56.49 
   2   1   3 1490.45   62.09 
   2   1   3 1425.56   43.20 
  -3  -1  -3    5.50   14.20 
  -3  -1  -3   37.00   16.30 
   3   1   3   19.80   13.00 
   3   1   3    2.70   15.20 
  -4  -1  -3  121.09   29.30 
  -4  -1  -3  109.09   22.40 
   4   1   3  106.89   26.30 
   4   1   3  142.39   24.50 
  -5  -1  -3   79.19   23.30 
  -5  -1  -3   88.69   24.80 
   5   1   3   46.20   21.40 
   5   1   3   42.00   22.00 
  -6  -1  -3  788.42   58.99 
  -6  -1  -3  882.71   60.09 
   6   1   3  873.71   60.49 
   6   1   3  709.03   65.09 
  -7  -1  -3   41.50   20.60 
  -7  -1  -3   48.30   26.20 
   7   1   3   46.00   22.70 
   7   1   3   17.30   23.40 
  -8  -1  -3  588.24   67.39 
  -8  -1  -3  621.04   69.89 
   8   1   3  544.95   65.39 
   8   1   3  637.44   65.29 
  -9  -1  -3    0.00   18.60 
  -9  -1  -3    0.00   20.20 
   9   1   3    0.00   20.10 
 -10  -1  -3   71.89   30.70 
  10   1   3  134.29   42.70 
  11   1   3    0.00   21.60 
  12  -2  -3  168.68   47.90 
 -12   2   3  138.49   68.99 
  11  -2  -3   28.10   25.40 
 -11   2   3  103.99   61.69 
  10  -2  -3  147.59   40.80 
 -10   2   3   45.00   56.29 
   9  -2  -3   35.00   25.40 
   8  -2  -3   45.90   23.80 
   8  -2  -3   19.40   25.10 
   7  -2  -3  346.97   56.39 
   7  -2  -3  358.76   49.70 
   6  -2  -3  221.58   43.00 
   6  -2  -3  286.67   41.20 
   5  -2  -3 2610.24  103.39 
   5  -2  -3 2722.03   85.19 
   4  -2  -3  976.10   47.70 
   4  -2  -3 1030.80   63.29 
  -4   2   3 1011.40   42.20 
   3  -2  -3 3947.21   80.69 
   3  -2  -3 3803.22  106.89 
  -3   2   3 3871.21   83.99 
   2  -2  -3  691.73   32.20 
   2  -2  -3  629.54   41.50 
   2  -2  -3  636.64   41.90 
  -2   2   3  649.83   39.50 
   1  -2  -3  144.79   27.10 
   1  -2  -3  106.29   21.30 
  -1   2   3  106.19   24.00 
   0  -2  -3    0.00   12.60 
   0  -2  -3   10.10   12.30 
   0   2   3    0.00   13.80 
   0   2   3    0.00    5.90 
  -1  -2  -3 1413.26   47.80 
  -1  -2  -3 1327.57   58.49 
   1   2   3 1308.07   61.19 
   1   2   3 1357.86   39.20 
  -2  -2  -3   35.20   16.00 
  -2  -2  -3   32.00   17.80 
   2   2   3   33.00   19.60 
   2   2   3   43.00   14.00 
  -3  -2  -3 2202.48   66.89 
  -3  -2  -3 2099.89   80.99 
   3   2   3 2116.99   83.79 
   3   2   3 2160.18   65.29 
  -4  -2  -3  971.90   50.59 
  -4  -2  -3 1021.50   62.59 
   4   2   3  963.50   50.99 
   4   2   3  910.61   60.49 
  -5  -2  -3  245.88   33.10 
  -5  -2  -3  215.28   40.80 
   5   2   3  180.58   36.40 
   5   2   3  259.57   37.80 
  -6  -2  -3   72.69   25.40 
  -6  -2  -3   32.10   24.90 
   6   2   3   35.20   21.90 
   6   2   3   70.79   26.20 
  -7  -2  -3   28.50   24.90 
  -7  -2  -3    9.40   20.50 
   7   2   3    0.00   14.70 
   7   2   3    0.00   19.80 
  -8  -2  -3  252.37   47.90 
  -8  -2  -3  234.98   44.40 
   8   2   3  333.57   48.20 
   8   2   3  206.38   40.30 
  -9  -2  -3    9.70   22.10 
   9   2   3   71.69   29.90 
 -10  -2  -3  450.25   68.39 
  10   2   3  445.16   64.79 
  11  -3  -3   20.80   25.20 
 -11   3   3   91.69   57.09 
  10  -3  -3  205.88   49.00 
 -10   3   3  253.87   78.29 
   9  -3  -3  197.78   45.50 
   8  -3  -3  533.55   73.09 
   8  -3  -3  545.05   65.59 
   7  -3  -3  241.48   48.10 
   7  -3  -3  217.58   40.80 
   6  -3  -3  402.76   49.99 
   6  -3  -3  386.56   57.09 
  -6   3   3  397.36   28.10 
   5  -3  -3    0.00   14.10 
   5  -3  -3    2.80   16.10 
  -5   3   3    9.60   12.10 
   4  -3  -3   12.10   15.50 
   4  -3  -3   17.60   15.40 
  -4   3   3   20.00   13.20 
   3  -3  -3 1674.83   69.39 
   3  -3  -3 1618.84   58.19 
   3  -3  -3 1670.13   75.19 
  -3   3   3 1645.74   65.19 
   2  -3  -3  172.58   30.00 
   2  -3  -3  189.58   24.30 
   2  -3  -3  231.28   34.40 
  -2   3   3  223.58   34.40 
   1  -3  -3 3268.77   93.59 
   1  -3  -3 3255.17   83.69 
  -1   3   3 3202.48   97.19 
  -1   3   3 3332.87   65.39 
   0  -3  -3    8.60   10.50 
   0  -3  -3    9.00   15.80 
   0   3   3    6.20    8.20 
   0   3   3    2.20   17.50 
  -1  -3  -3  654.23   46.90 
  -1  -3  -3  644.64   34.70 
   1   3   3  608.74   31.90 
   1   3   3  662.83   61.09 
  -2  -3  -3   45.90   21.00 
  -2  -3  -3   41.00   13.50 
   2   3   3   89.39   26.00 
   2   3   3   78.59   19.10 
  -3  -3  -3  190.88   36.30 
  -3  -3  -3  177.88   25.50 
   3   3   3  195.38   36.00 
   3   3   3  185.48   27.80 
  -4  -3  -3  492.85   58.59 
  -4  -3  -3  449.06   40.20 
   4   3   3  489.75   56.29 
   4   3   3  457.25   45.60 
  -5  -3  -3  849.72   49.70 
  -5  -3  -3  829.12   78.99 
   5   3   3  908.71   56.39 
   5   3   3  852.91   63.79 
  -6  -3  -3 1012.90   73.19 
  -6  -3  -3  787.22   53.19 
   6   3   3  895.61   67.39 
   6   3   3  789.92   71.39 
  -7  -3  -3  114.49   35.80 
   7   3   3   94.29   31.60 
   7   3   3   88.59   29.70 
  -8  -3  -3  254.67   52.89 
   8   3   3  224.98   45.60 
   8   3   3  217.88   44.10 
  -9  -3  -3   35.10   32.40 
   9   3   3   46.20   25.30 
 -10  -3  -3  134.99   41.90 
  10   3   3    0.00   24.90 
  11  -4  -3    0.00   24.40 
 -11   4   3    0.00   48.80 
  10  -4  -3   31.60   29.30 
 -10   4   3   20.70   58.39 
   9  -4  -3    0.00   22.60 
  -9   4   3    0.00   59.19 
   8  -4  -3  206.58   44.50 
   8  -4  -3  172.28   45.80 
   7  -4  -3   89.99   31.70 
   7  -4  -3  165.78   40.80 
   6  -4  -3  671.63   64.69 
   6  -4  -3  537.05   67.09 
  -6   4   3  610.94   42.00 
   5  -4  -3  375.36   45.50 
   5  -4  -3  395.26   56.09 
   4  -4  -3  629.34   54.69 
   4  -4  -3  551.24   61.09 
   3  -4  -3  178.88   35.80 
   3  -4  -3  218.08   37.30 
   3  -4  -3  157.38   26.90 
  -3   4   3  211.38   37.40 
   2  -4  -3    0.00   12.00 
   2  -4  -3    0.00   11.70 
  -2   4   3    0.20   17.70 
   1  -4  -3  481.75   51.29 
   1  -4  -3  476.95   44.90 
  -1   4   3  414.66   29.70 
  -1   4   3  433.76   53.39 
   0  -4  -3  310.47   32.60 
   0  -4  -3  281.17   41.50 
   0   4   3  203.18   39.70 
   0   4   3  299.37   29.00 
  -1  -4  -3 1394.16   72.09 
  -1  -4  -3 1305.27   49.60 
   1   4   3 1214.08   49.10 
   1   4   3 1290.47   72.29 
  -2  -4  -3    8.90   14.10 
  -2  -4  -3    0.00   16.50 
   2   4   3    0.00   17.50 
   2   4   3   22.80   14.30 
  -3  -4  -3 1140.49   71.89 
  -3  -4  -3 1136.29   44.20 
   3   4   3 1157.58   56.59 
   3   4   3 1183.88   74.39 
  -4  -4  -3    0.00   19.50 
   4   4   3    7.20   16.00 
   4   4   3    0.00   16.80 
  -5  -4  -3   65.89   28.10 
   5   4   3    0.00   18.80 
   5   4   3    0.00   16.20 
  -6  -4  -3    0.00   23.50 
   6   4   3    8.00   20.80 
   6   4   3   67.09   23.10 
  -7  -4  -3  231.98   51.49 
   7   4   3  286.17   51.59 
   7   4   3  339.37   49.99 
  -8  -4  -3   72.29   35.00 
   8   4   3  118.49   34.20 
   8   4   3  125.49   36.70 
  -9  -4  -3   86.19   35.50 
   9   4   3  155.78   37.30 
  11  -5  -3   40.80   29.90 
 -11   5   3   69.59   69.19 
  10  -5  -3  443.96   64.39 
 -10   5   3  556.54  102.29 
   9  -5  -3    9.30   31.40 
  -9   5   3    1.20   62.39 
   8  -5  -3  221.38   48.30 
   7  -5  -3    4.00   22.30 
   7  -5  -3   37.80   20.90 
   6  -5  -3   60.89   26.20 
   6  -5  -3   51.09   26.70 
   5  -5  -3   11.40   19.70 
   5  -5  -3   44.20   22.00 
   4  -5  -3  697.83   50.09 
   4  -5  -3  771.32   57.69 
   4  -5  -3  892.51   80.99 
   3  -5  -3  126.69   30.80 
   3  -5  -3  111.49   26.30 
   3  -5  -3  111.89   33.00 
   2  -5  -3 3048.20  104.39 
   2  -5  -3 3005.50  100.19 
  -2   5   3 3020.00  115.29 
  -2   5   3 2929.91   84.89 
   1  -5  -3  316.07   39.60 
   1  -5  -3  331.17   46.00 
  -1   5   3  300.47   33.70 
  -1   5   3  307.57   48.60 
   0  -5  -3  151.98   24.30 
   0  -5  -3   91.69   28.30 
   0   5   3  144.99   37.10 
   0   5   3  129.79   23.10 
  -1  -5  -3    9.90    9.10 
  -1  -5  -3   33.30   22.60 
   1   5   3   22.20   14.10 
   1   5   3   13.60   20.90 
  -2  -5  -3  201.08   41.80 
   2   5   3  248.78   48.00 
  -3  -5  -3 1195.78   78.69 
   3   5   3 1200.78   68.59 
   3   5   3 1120.99   80.49 
  -4  -5  -3   20.20   21.30 
   4   5   3    0.00   19.30 
   4   5   3   35.40   21.90 
  -5  -5  -3  644.64   77.89 
   5   5   3  596.34   60.99 
   5   5   3  552.84   70.69 
  -6  -5  -3   68.59   28.30 
   6   5   3    0.00   23.40 
   6   5   3   13.60   18.20 
  -7  -5  -3    0.00   22.20 
   7   5   3   16.00   23.30 
   7   5   3    0.00   22.00 
  -8  -5  -3   21.80   25.50 
   8   5   3   27.20   28.50 
   8   5   3    0.00   23.70 
  -9  -5  -3   48.10   26.50 
   9   5   3   26.30   27.30 
  10  -6  -3   34.40   24.90 
 -10   6   3   27.90   63.29 
   9  -6  -3   27.40   30.00 
  -9   6   3   51.99   66.89 
   8  -6  -3  467.05   66.59 
   7  -6  -3  280.17   53.19 
   7  -6  -3   99.49   38.30 
   6  -6  -3  438.06   58.09 
   6  -6  -3  360.96   58.49 
   5  -6  -3    0.30   18.50 
   5  -6  -3    0.00   16.40 
   4  -6  -3  127.19   30.90 
   4  -6  -3  117.39   35.90 
   4  -6  -3   87.49   29.70 
   3  -6  -3  145.19   33.20 
   3  -6  -3   86.99   30.90 
  -3   6   3  127.49   30.80 
   2  -6  -3 1172.28   72.69 
   2  -6  -3 1194.08   67.09 
  -2   6   3 1230.48   83.69 
  -2   6   3 1182.78   59.09 
   1  -6  -3  581.34   44.10 
   1  -6  -3  570.84   64.89 
  -1   6   3  720.33   78.59 
  -1   6   3  667.23   44.20 
   0  -6  -3 2070.79   95.09 
   0   6   3 1895.31   72.79 
   0   6   3 1905.31  103.09 
  -1  -6  -3  386.66   55.69 
   1   6   3  438.96   62.19 
   1   6   3  411.66   44.80 
  -2  -6  -3  322.47   54.29 
   2   6   3  293.07   52.99 
   2   6   3  315.67   40.80 
  -3  -6  -3   18.10   19.90 
   3   6   3    0.00   23.00 
   3   6   3    0.00   17.10 
  -4  -6  -3   83.09   31.90 
   4   6   3   72.79   25.40 
   4   6   3   52.89   35.10 
  -5  -6  -3  168.68   44.10 
   5   6   3  118.49   38.20 
   5   6   3   93.69   30.20 
  -6  -6  -3   64.29   30.00 
   6   6   3  130.39   45.20 
   6   6   3  115.89   34.00 
  -7  -6  -3  218.88   52.09 
   7   6   3  190.58   44.10 
   7   6   3  241.58   44.30 
  -8  -6  -3    6.40   23.00 
   8   6   3   18.40   25.60 
   8   6   3   36.80   27.90 
   9  -7  -3   65.89   35.30 
  -9   7   3    0.00   64.39 
   8  -7  -3   13.10   23.60 
  -8   7   3    0.00   62.99 
   7  -7  -3    7.20   27.20 
   6  -7  -3  297.27   57.89 
   6  -7  -3  314.27   52.29 
   5  -7  -3  172.88   39.00 
   5  -7  -3  131.69   35.20 
   4  -7  -3 1130.49   76.59 
   4  -7  -3 1120.79   75.19 
  -4   7   3  991.40   63.59 
   3  -7  -3   28.40   23.50 
   3  -7  -3   15.90   20.20 
  -3   7   3   18.80   17.90 
   2  -7  -3  247.48   38.30 
   2  -7  -3  208.98   43.20 
  -2   7   3  238.18   52.29 
  -2   7   3  187.58   33.40 
   1  -7  -3    0.00   17.30 
  -1   7   3   37.40   17.10 
  -1   7   3    0.00   20.30 
   0  -7  -3  149.99   40.10 
   0   7   3  170.48   35.10 
   0   7   3  232.58   51.49 
  -1  -7  -3   25.40   24.10 
   1   7   3    0.00   17.10 
   1   7   3   68.59   31.80 
  -2  -7  -3  799.12   86.49 
   2   7   3  628.04   79.29 
   2   7   3  770.62   67.49 
  -3  -7  -3  174.28   45.40 
   3   7   3  146.39   46.20 
   3   7   3  164.18   35.40 
  -4  -7  -3  385.66   64.09 
   4   7   3  380.16   65.99 
   4   7   3  390.46   54.29 
  -5  -7  -3   33.20   27.20 
   5   7   3   61.79   33.30 
   5   7   3   57.79   21.10 
  -6  -7  -3   19.10   24.10 
   6   7   3    6.20   32.10 
  -7  -7  -3   15.80   30.20 
   7   7   3    0.00   27.90 
   8  -8  -3    0.00   24.90 
  -8   8   3   35.20   67.69 
   7  -8  -3  204.58   51.19 
  -7   8   3  151.88   76.89 
   6  -8  -3   60.19   30.70 
   5  -8  -3   29.00   22.70 
  -5   8   3   12.50   22.70 
   4  -8  -3   15.30   19.50 
   4  -8  -3  103.89   34.10 
  -4   8   3    0.00   20.50 
   3  -8  -3  258.47   49.90 
  -3   8   3  276.17   46.00 
  -3   8   3  231.88   50.79 
   2  -8  -3  737.43   80.69 
  -2   8   3  649.54   65.59 
  -2   8   3  619.44   83.09 
   1  -8  -3  113.19   37.10 
  -1   8   3  119.19   41.10 
  -1   8   3   89.79   26.50 
   0  -8  -3  184.68   45.10 
   0   8   3  165.08   48.50 
   0   8   3  235.28   39.70 
  -1  -8  -3    0.00   22.90 
   1   8   3   10.20   25.70 
   1   8   3   38.30   17.80 
  -2  -8  -3    1.90   21.50 
   2   8   3    4.10   23.00 
   2   8   3    0.00   15.50 
  -3  -8  -3   24.30   25.20 
   3   8   3   13.70   26.10 
  -4  -8  -3  263.17   58.19 
   4   8   3  348.57   67.89 
  -5  -8  -3   83.69   38.30 
   5   8   3   35.60   29.90 
  -6  -8  -3  123.29   37.70 
   6   8   3  152.98   49.30 
  -7   9   3  268.77   89.69 
  -6   9   3   57.29   84.59 
  -6   9   3   81.39   27.60 
   5  -9  -3  256.17   45.80 
  -5   9   3  238.08   59.29 
   4  -9  -3  146.59   37.70 
  -4   9   3  151.88   31.50 
  -4   9   3  141.29   44.90 
   3  -9  -3    0.00   20.00 
  -3   9   3    0.00   25.70 
  -3   9   3    0.00   16.40 
   2  -9  -3   48.40   23.30 
  -2   9   3    0.00   21.80 
   1  -9  -3  125.39   39.40 
  -1   9   3  107.79   39.40 
   0  -9  -3  293.57   61.39 
   0   9   3  354.26   68.29 
  -1  -9  -3    0.00   20.60 
   1   9   3    0.00   24.90 
  -2  -9  -3  250.07   55.99 
   2   9   3  205.58   57.19 
  -3  -9  -3    0.00   19.90 
   3   9   3    0.00   25.90 
  -4  -9  -3   73.59   36.00 
   4   9   3  129.09   45.00 
  -5  10   3  182.78   40.50 
   4 -10  -3    0.00   19.50 
  -4  10   3    0.00   25.10 
   3 -10  -3  272.17   52.49 
  -3  10   3  315.97   63.39 
   2 -10  -3   63.99   36.20 
  -2  10   3   79.79   39.50 
   1 -10  -3   43.60   29.50 
  -1  10   3   65.49   36.40 
   0 -10  -3    0.00   25.30 
   0  10   3    0.00   35.90 
  -1 -10  -3   27.20   36.10 
   1  10   3   72.39   38.90 
  -2 -10  -3   68.29   35.30 
   2  10   3   54.89   33.70 
   1  13  -4   34.70   29.20 
  -1 -13   4    2.00   26.90 
   0  13  -4  133.69   39.20 
   0 -13   4   47.70   31.10 
  -1  13  -4   98.99   32.10 
   1 -13   4   62.59   30.00 
  -2  13  -4  198.98   48.00 
   2 -13   4  160.88   41.90 
  -3  13  -4  219.88   53.39 
   3 -13   4   87.29   40.80 
   4  12  -4  115.79   40.10 
  -4 -12   4  131.59   48.90 
  -4 -12   4   48.40   26.30 
   3  12  -4   32.50   27.80 
  -3 -12   4   34.50   26.90 
  -3 -12   4   36.90   27.90 
   2  12  -4  284.67   58.69 
  -2 -12   4  316.47   58.99 
   1  12  -4   77.69   32.70 
  -1 -12   4   11.30   25.50 
   0  12  -4   85.29   37.30 
   0 -12   4   44.60   28.00 
  -1  12  -4    9.80   24.20 
   1 -12   4   14.20   24.10 
  -2  12  -4  150.68   44.80 
   2 -12   4  228.68   54.49 
  -3  12  -4   58.59   34.30 
   3 -12   4   57.89   32.70 
  -4  12  -4  176.28   43.30 
   4 -12   4  259.77   55.39 
  -5  12  -4  170.48   42.30 
   5 -12   4  132.39   46.80 
   6  11  -4   41.50   33.00 
  -6 -11   4   58.79   32.10 
  -6 -11   4   22.00   28.40 
   5  11  -4   20.70   26.10 
  -5 -11   4    0.00   23.00 
  -5 -11   4   43.20   26.40 
   4  11  -4    2.00   25.10 
  -4 -11   4    0.00   19.60 
  -4 -11   4    0.00   23.40 
   3  11  -4   30.10   34.40 
  -3 -11   4   14.60   25.50 
  -3 -11   4   59.99   28.80 
   2  11  -4  286.67   56.49 
  -2 -11   4  373.26   64.19 
  -2 -11   4  381.46   55.49 
   1  11  -4  143.69   40.60 
  -1 -11   4  174.08   45.90 
   0  11  -4 1080.59  100.79 
   0 -11   4  775.62   92.89 
  -1  11  -4    0.00   20.20 
   1 -11   4    7.30   22.10 
  -2  11  -4  218.28   46.00 
   2 -11   4  282.47   59.59 
  -3  11  -4   34.40   27.50 
   3 -11   4    0.00   17.90 
  -4  11  -4    0.00   21.20 
   4 -11   4    0.00   21.90 
  -5  11  -4   17.40   23.40 
  -5  11  -4    5.40   25.30 
   5 -11   4   54.89   30.80 
  -6  11  -4   75.29   35.80 
   6 -11   4  132.79   36.10 
  -7  11  -4   75.89   38.00 
   7 -11   4   87.09   32.10 
   7 -11   4   44.90   33.00 
   7  10  -4  109.89   39.30 
   6  10  -4   47.20   32.90 
  -6 -10   4   58.79   30.00 
   5  10  -4  488.25   72.69 
  -5 -10   4  507.75   72.99 
  -5 -10   4  511.85   73.39 
   4  10  -4  147.19   44.50 
  -4 -10   4  108.89   39.00 
  -4 -10   4  132.19   34.70 
   3  10  -4  442.26   65.49 
  -3 -10   4  436.96   61.79 
  -3 -10   4  416.86   65.19 
   2  10  -4    0.00   20.00 
  -2 -10   4   15.40   21.10 
  -2 -10   4   58.69   26.60 
   1  10  -4   56.89   28.70 
  -1 -10   4   73.29   26.00 
  -1 -10   4   59.89   30.90 
   0  10  -4   51.69   30.20 
   0 -10   4   80.99   31.90 
  -1  10  -4   11.70   20.90 
   1 -10   4    0.00   15.60 
  -2  10  -4  675.33   76.19 
   2 -10   4  522.45   72.09 
  -3  10  -4   37.50   21.70 
  -3  10  -4    0.00   17.20 
   3 -10   4   34.10   23.00 
  -4  10  -4  458.65   65.89 
  -4  10  -4  473.35   62.19 
   4 -10   4  507.95   72.99 
  -5  10  -4   22.50   29.00 
   5 -10   4    0.00   21.20 
  -6  10  -4   46.50   33.30 
   6 -10   4    0.00   23.50 
   6 -10   4   27.10   28.70 
  -7  10  -4    0.00   28.80 
   7 -10   4    0.00   24.20 
   7 -10   4    0.00   24.40 
  -8  10  -4   42.20   35.70 
   8 -10   4   89.59   38.60 
   8   9  -4   46.70   31.20 
   7   9  -4  139.29   44.10 
   6   9  -4   14.70   26.60 
  -6  -9   4    0.00   19.40 
   5   9  -4    6.30   22.00 
  -5  -9   4   17.30   23.00 
   4   9  -4    4.10   21.40 
  -4  -9   4    0.00   20.80 
   3   9  -4  602.84   70.99 
  -3  -9   4  640.94   76.69 
   2   9  -4  113.19   37.00 
  -2  -9   4   65.79   26.90 
  -2  -9   4  118.39   38.70 
   1   9  -4  509.65   62.79 
  -1  -9   4  585.54   63.09 
  -1  -9   4  443.96   65.09 
   0   9  -4  192.18   41.40 
   0  -9   4  159.08   42.00 
   0  -9   4  210.48   34.30 
  -1   9  -4    0.00   16.80 
  -1   9  -4    6.90   12.80 
   1  -9   4   26.00   23.30 
  -2   9  -4    4.50   16.50 
  -2   9  -4    0.00   14.70 
   2  -9   4    0.00   18.90 
  -3   9  -4    5.20   18.50 
  -3   9  -4   25.20   19.60 
   3  -9   4   22.50   24.90 
  -4   9  -4 1023.90   71.19 
   4  -9   4  993.20   94.89 
  -5   9  -4   32.00   25.50 
   5  -9   4   12.00   22.00 
   5  -9   4   10.80   24.00 
  -6   9  -4  697.93   82.89 
   6  -9   4  739.03   88.19 
   6  -9   4  646.54   78.89 
  -7   9  -4    0.00   24.40 
   7  -9   4    0.00   17.60 
   7  -9   4    3.90   24.00 
  -8   9  -4  256.47   57.69 
   8  -9   4  264.07   52.69 
  -9   9  -4   10.50   32.80 
   9  -9   4   44.60   32.80 
   9   8  -4   84.39   37.30 
   8   8  -4   78.69   30.80 
   7   8  -4  376.16   60.99 
   6   8  -4  183.68   43.20 
  -6  -8   4  176.58   42.40 
   5   8  -4  477.85   65.29 
  -5  -8   4  713.63   76.89 
   4   8  -4    0.00   24.30 
  -4  -8   4    0.00   16.30 
   3   8  -4    0.00   20.00 
  -3  -8   4    0.00   23.40 
   2   8  -4   18.20   23.20 
  -2  -8   4    2.00   18.90 
   1   8  -4  710.23   69.69 
  -1  -8   4  725.03   75.79 
  -1  -8   4  706.63   51.59 
   0   8  -4  159.58   35.60 
   0   8  -4  118.59   22.10 
   0  -8   4  154.28   27.30 
   0  -8   4  128.29   35.20 
  -1   8  -4  932.31   51.79 
  -1   8  -4 1009.60   66.49 
   1  -8   4  960.30   69.69 
   1  -8   4 1012.90   47.10 
  -2   8  -4  242.88   43.60 
  -2   8  -4  212.28   34.60 
   2  -8   4  253.17   47.90 
  -3   8  -4  585.44   59.79 
   3  -8   4  628.74   72.79 
  -4   8  -4   81.69   29.30 
   4  -8   4   52.89   27.80 
   4  -8   4   54.19   26.60 
  -5   8  -4   20.70   24.80 
   5  -8   4   48.30   27.20 
   5  -8   4   22.30   21.70 
  -6   8  -4  373.56   60.29 
   6  -8   4  383.76   64.69 
   6  -8   4  339.77   55.59 
  -7   8  -4   21.30   30.00 
   7  -8   4   42.30   27.00 
   7  -8   4   78.79   30.20 
  -8   8  -4  660.93   88.89 
   8  -8   4  598.34   79.59 
  -9   8  -4    0.00   34.40 
   9  -8   4    3.50   28.10 
  10   7  -4  223.68   49.50 
   9   7  -4   37.60   30.30 
   8   7  -4   76.89   33.00 
   7   7  -4    0.00   20.40 
   6   7  -4    0.00   21.30 
  -6  -7   4   62.39   24.60 
   5   7  -4  227.78   45.10 
  -5  -7   4  177.48   38.40 
   4   7  -4  357.16   51.79 
  -4  -7   4  351.96   54.19 
   3   7  -4 1099.09   67.49 
  -3  -7   4 1082.19   69.39 
   2   7  -4   26.60   21.10 
  -2  -7   4   40.60   23.70 
   1   7  -4  222.28   37.70 
   1   7  -4  297.27   28.00 
  -1  -7   4  313.07   47.10 
   0   7  -4   82.89   17.70 
   0   7  -4   75.69   24.70 
   0  -7   4   66.39   25.20 
   0  -7   4   53.49   18.10 
  -1   7  -4  215.68   31.50 
  -1   7  -4  267.67   40.50 
   1  -7   4  230.68   39.40 
   1  -7   4  215.58   25.80 
  -2   7  -4  473.65   49.40 
  -2   7  -4  425.96   50.79 
   2  -7   4  454.05   55.89 
  -3   7  -4 1193.18   67.59 
   3  -7   4 1159.98   71.59 
   3  -7   4 1008.10   64.69 
  -4   7  -4  201.28   41.50 
   4  -7   4  269.37   47.10 
   4  -7   4  147.09   35.00 
  -5   7  -4  423.36   59.89 
   5  -7   4  500.55   60.29 
   5  -7   4  426.66   58.59 
  -6   7  -4  326.47   56.89 
   6  -7   4  329.17   53.89 
   6  -7   4  373.06   53.09 
  -7   7  -4    0.00   21.50 
   7  -7   4   35.30   25.90 
   7  -7   4    0.00   16.50 
  -8   7  -4    0.00   29.80 
   8  -7   4   34.50   25.40 
  -9   7  -4   56.59   38.50 
   9  -7   4   31.20   32.30 
 -10   7  -4  411.36   80.69 
  10  -7   4  267.37   58.49 
  10   6  -4   95.99   36.90 
   9   6  -4    0.00   21.80 
   8   6  -4  542.95   71.29 
   7   6  -4   71.59   32.90 
   6   6  -4  228.08   45.60 
  -6  -6   4  206.78   36.30 
   5   6  -4   99.29   30.90 
  -5  -6   4   74.99   25.00 
   4   6  -4   30.60   22.30 
  -4  -6   4   39.00   20.80 
   3   6  -4  616.74   59.89 
  -3  -6   4  477.15   52.89 
   2   6  -4  592.74   56.79 
   2   6  -4  617.74   31.30 
  -2  -6   4  542.25   55.69 
   1   6  -4 2037.40   78.29 
   1   6  -4 1995.80   56.99 
  -1  -6   4 2010.60   83.19 
   0   6  -4  446.96   47.60 
   0   6  -4  401.06   37.70 
   0  -6   4  304.87   42.40 
  -1   6  -4 1474.55   68.29 
  -1   6  -4 1537.15   62.49 
   1  -6   4 1529.75   73.29 
  -2   6  -4   81.49   23.10 
   2  -6   4   76.69   23.20 
   2  -6   4   39.70   21.00 
  -3   6  -4    9.50   17.00 
   3  -6   4    0.00   14.90 
   3  -6   4   12.00   15.60 
  -4   6  -4  162.78   37.30 
   4  -6   4  195.28   36.60 
   4  -6   4  232.08   40.30 
  -5   6  -4  454.35   59.59 
   5  -6   4  485.65   56.89 
   5  -6   4  389.26   52.09 
  -6   6  -4   62.69   32.60 
   6  -6   4   49.00   25.70 
   6  -6   4   67.09   28.50 
  -7   6  -4  205.18   47.50 
   7  -6   4  222.68   44.10 
   7  -6   4  186.98   41.30 
  -8   6  -4  272.27   56.29 
   8  -6   4  193.48   35.00 
   8  -6   4  206.88   44.80 
  -9   6  -4   18.30   30.40 
   9  -6   4    9.70   21.80 
 -10   6  -4    0.00   31.70 
  10  -6   4   32.40   30.20 
  11   5  -4   80.49   39.30 
  10   5  -4  189.68   45.00 
   9   5  -4    0.00   23.40 
   8   5  -4   96.29   35.20 
   7   5  -4    0.00   11.90 
   7   5  -4    0.00   19.40 
   6   5  -4 1101.49   72.59 
   6   5  -4 1193.78   57.69 
  -6  -5   4 1165.28   56.89 
   5   5  -4  234.38   41.70 
   5   5  -4  252.67   32.20 
  -5  -5   4  255.77   36.10 
   4   5  -4  968.20   60.19 
   4   5  -4 1160.28   47.90 
  -4  -5   4 1174.78   59.99 
   3   5  -4  109.59   18.70 
   3   5  -4  106.99   26.80 
  -3  -5   4  121.19   26.60 
   2   5  -4  389.26   27.60 
   2   5  -4  355.36   41.30 
  -2  -5   4  359.16   42.60 
   1   5  -4  759.12   37.70 
   1   5  -4  800.92   48.30 
  -1  -5   4  708.73   49.40 
   0   5  -4  412.26   42.00 
   0   5  -4  402.86   36.80 
   0  -5   4  454.75   46.80 
  -1   5  -4 1190.88   57.69 
  -1   5  -4 1243.68   56.59 
   1  -5   4 1384.96   65.59 
  -2   5  -4  648.34   46.20 
   2  -5   4  637.44   44.90 
   2  -5   4  641.64   47.80 
  -3   5  -4 1767.92   77.49 
   3  -5   4 1697.53   71.79 
   3  -5   4 1722.53   75.69 
  -4   5  -4  194.18   37.70 
   4  -5   4  177.88   33.00 
   4  -5   4  149.59   31.00 
  -5   5  -4  268.67   46.50 
   5  -5   4  237.68   39.70 
   5  -5   4  271.87   40.30 
  -6   5  -4  140.29   38.50 
   6  -5   4  125.69   32.50 
   6  -5   4  119.79   29.40 
  -7   5  -4  172.38   43.70 
   7  -5   4  173.98   41.60 
   7  -5   4  160.88   33.40 
  -8   5  -4    0.00   24.90 
   8  -5   4   38.00   30.20 
   8  -5   4   17.90   20.50 
  -9   5  -4  595.74   79.79 
   9  -5   4  479.45   67.59 
 -10   5  -4  202.88   56.09 
  10  -5   4  209.08   49.90 
 -11   5  -4   35.10   35.70 
  11  -5   4   61.59   28.50 
  11   4  -4   86.09   32.20 
  10   4  -4  369.56   64.09 
   9   4  -4  170.18   46.60 
   8   4  -4  686.03   75.59 
   8   4  -4  814.62   60.79 
   7   4  -4  171.68   38.10 
   7   4  -4   76.19   25.20 
   6   4  -4    0.00   12.30 
   6   4  -4   41.00   23.70 
  -6  -4   4    0.00    9.30 
   5   4  -4    0.00   17.90 
   5   4  -4    2.20   11.70 
  -5  -4   4   23.20   12.80 
   4   4  -4 1391.76   65.89 
   4   4  -4 1396.16   56.99 
  -4  -4   4 1411.66   57.29 
   3   4  -4  344.27   32.90 
   3   4  -4  378.46   41.30 
  -3  -4   4  350.36   37.00 
   2   4  -4 3612.34   87.79 
   2   4  -4 3613.54   77.89 
  -2  -4   4 3662.33   89.39 
   1   4  -4   45.80   16.80 
   1   4  -4   10.90   11.40 
  -1  -4   4   37.00   18.40 
   0   4  -4 1537.75   55.69 
   0   4  -4 1600.64   57.59 
   0  -4   4 1593.74   63.09 
  -1   4  -4   10.90   14.90 
   1  -4   4    0.00   11.90 
  -2   4  -4   55.39   21.20 
   2  -4   4   58.89   21.60 
   2  -4   4   59.19   19.70 
  -3   4  -4 1969.60   79.89 
   3  -4   4 1863.01   75.59 
   3  -4   4 1753.12   67.89 
  -4   4  -4  344.97   46.40 
   4  -4   4  458.75   48.80 
   4  -4   4  407.06   45.20 
  -5   4  -4 2216.58   97.89 
   5  -4   4 2150.58   85.09 
   5  -4   4 2080.89   83.79 
  -6   4  -4   11.10   25.10 
   6  -4   4   18.80   21.70 
   6  -4   4   28.50   21.00 
  -7   4  -4  332.97   56.79 
   7  -4   4  353.26   53.69 
   7  -4   4  297.27   44.90 
  -8   4  -4   36.10   25.90 
   8  -4   4   18.60   21.50 
   8  -4   4   27.70   17.50 
  -9   4  -4   64.09   37.80 
   9  -4   4   12.70   25.80 
 -10   4  -4    5.80   31.50 
  10  -4   4   90.69   35.90 
 -11   4  -4  230.08   69.59 
  11  -4   4  173.48   42.00 
  11   3  -4   58.29   29.70 
  10   3  -4   39.90   27.30 
 -10  -3   4   50.69   55.49 
   9   3  -4   48.50   26.20 
   8   3  -4  739.53   80.19 
   8   3  -4  834.32   60.79 
   7   3  -4  532.95   58.99 
   7   3  -4  523.75   62.09 
   6   3  -4 1274.37   69.59 
   6   3  -4 1313.67   71.69 
   5   3  -4  232.98   35.20 
   5   3  -4  261.57   38.90 
  -5  -3   4  275.37   26.60 
   4   3  -4  206.28   31.20 
   4   3  -4  254.27   35.20 
  -4  -3   4  228.78   25.60 
   3   3  -4   54.19   17.20 
   3   3  -4   47.40   18.20 
  -3  -3   4   27.60   13.70 
   2   3  -4  183.78   26.30 
   2   3  -4  182.38   25.20 
  -2  -3   4  194.98   26.40 
   1   3  -4   60.69   15.30 
   1   3  -4   92.89   19.30 
  -1  -3   4   62.59   19.50 
   0   3  -4  362.56   35.20 
   0   3  -4  400.76   32.50 
   0  -3   4  359.26   36.60 
  -1   3  -4  101.49   23.80 
   1  -3   4  122.39   20.30 
   1  -3   4  100.29   22.00 
  -2   3  -4 1506.85   64.69 
   2  -3   4 1551.94   53.89 
   2  -3   4 1457.85   60.89 
  -3   3  -4  144.89   30.50 
   3  -3   4  123.79   25.50 
   3  -3   4   98.69   21.30 
  -4   3  -4    0.00   15.60 
   4  -3   4   21.10   16.70 
   4  -3   4    0.00   12.40 
  -5   3  -4  236.08   39.40 
  -5   3  -4  262.77   27.60 
   5  -3   4  190.08   33.90 
   5  -3   4  242.88   36.80 
  -6   3  -4  335.47   32.90 
  -6   3  -4  373.26   53.89 
   6  -3   4  320.87   46.80 
   6  -3   4  377.26   45.10 
  -7   3  -4 1121.59   79.79 
   7  -3   4 1015.20   69.69 
   7  -3   4 1127.89   66.69 
  -8   3  -4  118.19   37.20 
   8  -3   4  135.79   33.00 
   8  -3   4   94.69   37.20 
  -9   3  -4  351.76   64.49 
   9  -3   4  372.16   57.49 
 -10   3  -4   18.00   29.10 
  10  -3   4    0.00   17.50 
 -11   3  -4   46.70   39.00 
  11  -3   4   18.90   27.00 
  12   2  -4    0.00   25.90 
 -12  -2   4    0.00   54.59 
  11   2  -4  534.05   76.29 
 -11  -2   4  384.16   82.59 
  10   2  -4    0.00   19.20 
 -10  -2   4   17.10   64.49 
   9   2  -4  359.56   58.49 
   9   2  -4  481.55   64.99 
   8   2  -4   69.29   26.80 
   8   2  -4    7.40   22.30 
   7   2  -4    0.00   17.00 
   7   2  -4    0.00   16.40 
   6   2  -4  486.75   56.69 
   6   2  -4  536.45   56.89 
   5   2  -4  574.04   52.29 
   5   2  -4  481.15   51.49 
   4   2  -4 2500.15   82.39 
   4   2  -4 2619.24   78.39 
   3   2  -4  248.78   29.10 
   3   2  -4  268.17   32.30 
  -3  -2   4  292.17   26.10 
   2   2  -4 1268.07   51.09 
   2   2  -4 1266.17   44.30 
  -2  -2   4 1235.98   46.60 
   1   2  -4 2246.98   50.49 
   1   2  -4 2339.87   65.19 
  -1  -2   4 2337.17   63.99 
   0   2  -4   49.80   12.90 
   0   2  -4   11.00   13.80 
   0  -2   4   49.90   17.20 
  -1   2  -4  704.83   29.30 
  -1   2  -4  616.14   40.30 
   1  -2   4  735.33   42.50 
   1  -2   4  701.63   30.60 
  -2   2  -4 2402.66   50.19 
  -2   2  -4 2405.56   77.99 
   2  -2   4 2618.94   78.09 
   2  -2   4 2529.75   60.49 
  -3   2  -4    8.90   16.40 
  -3   2  -4    6.20    9.30 
   3  -2   4    1.70   15.90 
   3  -2   4    8.40   12.50 
  -4   2  -4 5001.00   88.09 
  -4   2  -4 5103.29  126.69 
   4  -2   4 5147.69  108.69 
   4  -2   4 5110.29  118.69 
  -5   2  -4   22.80   23.10 
  -5   2  -4    8.30   14.10 
   5  -2   4   14.20   18.50 
   5  -2   4   46.90   21.20 
  -6   2  -4  150.18   34.70 
  -6   2  -4  212.68   31.20 
   6  -2   4  240.88   39.50 
   6  -2   4  222.68   37.10 
  -7   2  -4   23.50   30.50 
  -7   2  -4   47.50   26.70 
   7  -2   4   50.49   26.80 
   7  -2   4   12.30   20.40 
  -8   2  -4   30.20   28.40 
   8  -2   4  131.19   35.70 
   8  -2   4  100.69   28.10 
  -9   2  -4  270.17   54.99 
   9  -2   4  219.68   44.60 
 -10   2  -4  106.39   37.60 
  10  -2   4   97.99   31.80 
 -11   2  -4   98.19   42.90 
  11  -2   4  278.17   50.89 
  12   1  -4    0.00   22.70 
 -12  -1   4    0.00   54.29 
  11   1  -4  120.09   38.60 
 -11  -1   4   53.49   65.79 
  10   1  -4    2.90   22.90 
 -10  -1   4    0.00   69.29 
   9   1  -4 1175.28   83.89 
   9   1  -4 1358.36   89.49 
   8   1  -4   59.69   30.00 
   8   1  -4   69.99   27.40 
   7   1  -4  783.92   77.39 
   7   1  -4  831.52   60.59 
   6   1  -4    0.20   14.50 
   6   1  -4    0.00   15.70 
   5   1  -4   16.20   15.20 
   5   1  -4   14.60   17.00 
   4   1  -4  186.08   28.90 
   4   1  -4  214.38   34.70 
   3   1  -4  478.55   43.40 
   3   1  -4  491.25   31.10 
  -3  -1   4  485.05   26.90 
   2   1  -4 1264.07   39.10 
   2   1  -4 1301.57   53.49 
  -2  -1   4 1320.57   44.50 
   1   1  -4 3499.35   82.99 
  -1  -1   4 3475.75   76.69 
   0   1  -4 1011.40   41.10 
   0   1  -4  964.30   46.00 
   0  -1   4 1025.30   48.30 
  -1   1  -4   43.40   16.50 
  -1   1  -4    3.80   12.60 
   1  -1   4    7.60    8.50 
   1  -1   4   18.20   16.30 
  -2   1  -4   64.59   16.70 
  -2   1  -4   45.10   19.40 
   2  -1   4   62.39   14.10 
   2  -1   4   71.79   22.40 
  -3   1  -4   15.50   15.70 
  -3   1  -4    1.20   11.50 
   3  -1   4    0.00   14.40 
   3  -1   4    9.60   10.40 
  -4   1  -4 2411.16   72.09 
  -4   1  -4 2452.65   89.19 
   4  -1   4 2360.16   73.29 
   4  -1   4 2355.56   84.29 
  -5   1  -4  100.99   28.80 
  -5   1  -4  107.59   24.70 
   5  -1   4   86.49   24.60 
   5  -1   4   77.99   25.10 
  -6   1  -4 1402.56   67.39 
  -6   1  -4 1533.05   81.49 
   6  -1   4 1445.76   74.09 
   6  -1   4 1370.56   71.09 
  -7   1  -4   75.89   26.00 
  -7   1  -4  122.99   34.60 
   7  -1   4   70.29   28.20 
   7  -1   4   99.59   31.60 
  -8   1  -4   32.70   22.20 
  -8   1  -4   46.50   29.90 
   8  -1   4    0.00   16.00 
   8  -1   4   13.20   21.60 
  -9   1  -4   98.19   38.40 
   9  -1   4   26.90   25.30 
 -10   1  -4    2.30   26.80 
  10  -1   4   71.69   33.20 
 -11   1  -4    0.00   33.40 
  11  -1   4    0.00   26.00 
  12   0  -4  106.29   42.70 
 -12   0   4   14.60   64.89 
  11   0  -4  239.68   50.69 
 -11   0   4  175.48   77.99 
  10   0  -4  115.19   37.20 
   9   0  -4   40.50   27.90 
   9   0  -4    0.00   18.20 
   8   0  -4   89.19   35.70 
   8   0  -4   41.60   25.50 
   7   0  -4  792.02   78.09 
   7   0  -4  869.61   61.79 
   6   0  -4   53.39   26.50 
   6   0  -4   67.89   22.80 
   5   0  -4 1875.51   86.29 
   5   0  -4 1955.80   72.39 
   4   0  -4   23.10   14.50 
   4   0  -4   49.99   20.20 
   3   0  -4 1309.77   60.49 
   3   0  -4 1332.27   45.90 
  -3   0   4 1284.97   43.10 
   2   0  -4  311.97   19.90 
   2   0  -4  318.17   35.70 
  -2   0   4  341.57   31.70 
   1   0  -4  160.88   25.70 
   1   0  -4  148.09   25.00 
  -1   0   4  143.39   24.80 
   0   0  -4 2652.43   70.39 
   0   0  -4 2642.44   74.19 
   0   0   4 2642.64   76.59 
  -1   0  -4 1835.22   60.69 
  -1   0  -4 1812.62   62.19 
   1   0   4 1786.02   67.19 
  -2   0  -4 3262.97   81.39 
  -2   0  -4 3174.68   86.19 
   2   0   4 3261.17   92.29 
   2   0   4 3256.57   59.99 
  -3   0  -4  380.76   40.70 
  -3   0  -4  414.26   44.10 
   3   0   4  352.46   32.50 
   3   0   4  369.26   43.40 
  -4   0  -4  516.55   50.19 
  -4   0  -4  501.15   50.19 
   4   0   4  457.65   48.90 
   4   0   4  491.65   43.80 
  -5   0  -4    5.80   15.70 
  -5   0  -4    0.00   15.50 
   5   0   4    0.00   12.70 
   5   0   4    9.10   19.50 
  -6   0  -4   88.39   27.20 
  -6   0  -4  142.79   33.90 
   6   0   4  132.89   30.70 
   6   0   4  108.99   30.90 
  -7   0  -4    0.00   18.90 
  -7   0  -4    0.00   17.20 
   7   0   4   13.10   20.30 
   7   0   4    5.40   19.80 
  -8   0  -4  955.50   67.99 
  -8   0  -4  858.81   85.09 
   8   0   4  852.51   79.89 
   8   0   4  947.21   64.99 
  -9   0  -4   18.20   21.70 
  -9   0  -4    1.80   23.80 
   9   0   4    5.40   21.50 
 -10   0  -4  353.06   64.59 
  10   0   4  245.08   50.79 
  12  -1  -4   23.60   29.20 
 -12   1   4   12.00   64.79 
  11  -1  -4  105.49   41.10 
 -11   1   4  110.29   75.09 
  10  -1  -4  235.28   50.09 
   9  -1  -4  322.97   54.59 
   9  -1  -4  429.06   66.39 
   8  -1  -4   75.59   28.00 
   8  -1  -4   17.10   25.20 
   7  -1  -4  186.98   36.60 
   7  -1  -4  174.18   41.30 
   6  -1  -4    6.10   18.60 
   6  -1  -4    9.30   16.00 
   5  -1  -4  607.94   43.00 
   5  -1  -4  636.14   64.49 
   4  -1  -4   83.89   20.70 
   4  -1  -4  137.59   30.30 
  -4   1   4  128.99   18.80 
   3  -1  -4 5101.79   85.59 
   3  -1  -4 4979.90  117.09 
  -3   1   4 5011.80   93.09 
   2  -1  -4   57.09   12.50 
   2  -1  -4   33.30   16.60 
   2  -1  -4   36.60   19.00 
  -2   1   4   34.10   16.40 
   1  -1  -4 2594.34   75.89 
   1  -1  -4 2652.43   77.39 
  -1   1   4 2712.63   79.39 
   0  -1  -4 1134.09   53.59 
   0  -1  -4 1262.27   53.69 
   0   1   4 1207.58   59.19 
  -1  -1  -4   94.49   22.70 
  -1  -1  -4   64.59   20.00 
   1   1   4   92.59   24.70 
  -2  -1  -4   13.30   14.90 
  -2  -1  -4    1.20   13.70 
   2   1   4    6.40   16.40 
   2   1   4    0.00    8.40 
  -3  -1  -4 1580.84   63.99 
  -3  -1  -4 1545.75   68.09 
   3   1   4 1524.35   71.89 
   3   1   4 1524.15   52.99 
  -4  -1  -4 1193.48   64.69 
  -4  -1  -4 1286.37   64.19 
   4   1   4 1276.77   55.39 
   4   1   4 1258.47   69.89 
  -5  -1  -4  194.98   35.70 
  -5  -1  -4  231.08   40.50 
   5   1   4  172.88   31.90 
   5   1   4  285.57   44.70 
  -6  -1  -4  430.66   57.69 
  -6  -1  -4  365.16   49.40 
   6   1   4  321.77   46.20 
   6   1   4  436.66   54.29 
  -7  -1  -4    0.00   20.90 
  -7  -1  -4    0.00   23.20 
   7   1   4   45.50   23.10 
   7   1   4    0.00   17.40 
  -8  -1  -4   30.00   24.60 
  -8  -1  -4   18.60   23.40 
   8   1   4   18.50   23.90 
   8   1   4   17.90   22.80 
  -9  -1  -4    3.30   23.20 
  -9  -1  -4   42.10   31.60 
   9   1   4    0.50   21.20 
 -10  -1  -4  167.78   37.80 
  10   1   4  207.38   41.40 
  11  -2  -4    0.00   20.20 
 -11   2   4    0.00   67.59 
  10  -2  -4   47.40   30.00 
   9  -2  -4  160.48   39.20 
   9  -2  -4  219.08   45.50 
   8  -2  -4  383.16   62.69 
   8  -2  -4  557.24   65.09 
   7  -2  -4  493.85   64.99 
   7  -2  -4  606.84   62.29 
   6  -2  -4  479.95   63.19 
   6  -2  -4  387.16   47.90 
   5  -2  -4  498.05   58.29 
   5  -2  -4  574.34   41.70 
  -5   2   4  550.94   32.70 
   4  -2  -4  167.28   35.90 
   4  -2  -4  218.78   29.90 
  -4   2   4  241.48   29.70 
   3  -2  -4  595.04   56.79 
   3  -2  -4  491.45   31.70 
   3  -2  -4  518.15   49.99 
  -3   2   4  551.94   38.80 
   2  -2  -4  141.89   18.20 
   2  -2  -4  124.19   27.20 
   2  -2  -4  116.39   24.40 
  -2   2   4  146.29   27.60 
   1  -2  -4 2268.97   79.29 
   1  -2  -4 2216.08   73.69 
  -1   2   4 2204.88   78.99 
   0  -2  -4   18.40   17.60 
   0  -2  -4   22.90   16.20 
   0   2   4   11.20   17.40 
  -1  -2  -4  769.62   43.30 
  -1  -2  -4  733.13   49.10 
   1   2   4  786.42   55.39 
  -2  -2  -4  500.55   44.10 
  -2  -2  -4  457.65   49.50 
   2   2   4  396.46   49.99 
   2   2   4  375.26   26.30 
  -3  -2  -4    1.30   16.80 
  -3  -2  -4   26.30   13.30 
   3   2   4    0.00   10.60 
   3   2   4    0.00   16.40 
  -4  -2  -4    3.40   19.30 
  -4  -2  -4    1.40   17.10 
   4   2   4   16.90   13.80 
   4   2   4    1.00   17.00 
  -5  -2  -4  950.40   67.49 
  -5  -2  -4 1021.20   59.59 
   5   2   4  878.41   66.49 
   5   2   4 1058.99   58.59 
  -6  -2  -4  449.66   60.99 
  -6  -2  -4  513.55   54.79 
   6   2   4  418.26   56.19 
   6   2   4  422.86   51.09 
  -7  -2  -4  377.66   53.59 
  -7  -2  -4  386.76   57.99 
   7   2   4  326.57   48.50 
   7   2   4  288.57   52.69 
  -8  -2  -4  384.66   62.29 
   8   2   4  419.36   60.69 
   8   2   4  322.17   51.39 
  -9  -2  -4   72.89   34.40 
   9   2   4   77.09   33.10 
 -10  -2  -4   36.60   27.30 
  10   2   4   24.80   23.80 
  11  -3  -4    0.00   21.60 
 -11   3   4   21.30   75.39 
  10  -3  -4  215.08   48.20 
   9  -3  -4   43.30   27.60 
   9  -3  -4   47.90   31.50 
   8  -3  -4   11.70   24.40 
   8  -3  -4    0.00   17.70 
   7  -3  -4   57.29   26.20 
   7  -3  -4   68.49   31.10 
   6  -3  -4  400.56   49.10 
   6  -3  -4  384.76   58.79 
  -6   3   4  374.96   28.10 
   5  -3  -4  305.27   40.00 
   5  -3  -4  360.46   53.39 
  -5   3   4  286.97   35.70 
   4  -3  -4 1230.28   54.99 
   4  -3  -4 1119.69   71.19 
  -4   3   4 1191.28   57.69 
   3  -3  -4 1313.97   52.19 
   3  -3  -4 1347.77   68.79 
   3  -3  -4 1271.17   69.09 
  -3   3   4 1207.28   61.39 
   2  -3  -4  171.08   32.70 
   2  -3  -4  147.39   21.80 
   2  -3  -4  195.58   32.40 
  -2   3   4  177.18   33.20 
   1  -3  -4   69.79   23.60 
   1  -3  -4   51.39   17.60 
  -1   3   4   65.49   25.20 
  -1   3   4   60.89   13.90 
   0  -3  -4  227.88   31.60 
   0  -3  -4  266.37   39.90 
   0   3   4  278.87   20.00 
   0   3   4  266.37   42.20 
  -1  -3  -4 1405.76   56.59 
  -1  -3  -4 1437.46   71.29 
   1   3   4 1428.96   75.79 
   1   3   4 1356.66   45.00 
  -2  -3  -4   31.70   19.60 
  -2  -3  -4   15.60   10.90 
   2   3   4    0.00    9.40 
   2   3   4   16.10   19.30 
  -3  -3  -4 1245.48   73.79 
  -3  -3  -4 1297.17   57.19 
   3   3   4 1344.17   79.29 
   3   3   4 1416.16   57.29 
  -4  -3  -4   16.50   21.40 
  -4  -3  -4    0.00   14.90 
   4   3   4   24.20   22.80 
   4   3   4    0.00   13.10 
  -5  -3  -4  206.48   42.90 
  -5  -3  -4  154.58   31.70 
   5   3   4  234.18   38.40 
   5   3   4  172.78   40.20 
  -6  -3  -4    0.00   18.50 
   6   3   4    4.40   18.10 
   6   3   4    0.00   18.90 
  -7  -3  -4   79.79   32.30 
   7   3   4   62.59   29.30 
   7   3   4   94.19   33.70 
  -8  -3  -4   63.69   32.40 
   8   3   4   31.80   27.20 
   8   3   4   39.80   26.80 
  -9  -3  -4  152.28   41.20 
   9   3   4  163.58   38.80 
  11  -4  -4   19.60   26.30 
 -11   4   4    0.00   74.69 
  10  -4  -4  316.47   55.19 
   9  -4  -4   54.49   29.30 
   9  -4  -4   12.20   24.40 
   8  -4  -4  924.81   98.99 
   8  -4  -4  777.12   77.79 
   7  -4  -4    4.10   23.30 
   7  -4  -4    0.00   20.50 
   6  -4  -4   37.80   23.10 
   6  -4  -4   44.20   27.60 
  -6   4   4   45.50   17.20 
   5  -4  -4    0.00   16.50 
   5  -4  -4    0.00   17.10 
  -5   4   4   13.30   15.90 
   4  -4  -4  185.68   32.80 
   4  -4  -4  228.38   41.10 
   4  -4  -4  230.88   42.30 
  -4   4   4  209.98   37.00 
   3  -4  -4  394.06   50.19 
   3  -4  -4  366.86   38.40 
   3  -4  -4  346.67   47.70 
  -3   4   4  286.57   43.60 
   2  -4  -4 1166.38   64.59 
   2  -4  -4 1217.48   69.39 
  -2   4   4 1329.77   73.79 
  -2   4   4 1156.08   49.60 
   1  -4  -4 1604.44   78.79 
   1  -4  -4 1535.15   66.99 
  -1   4   4 1595.14   82.39 
  -1   4   4 1532.75   51.09 
   0  -4  -4  527.15   48.30 
   0  -4  -4  554.54   60.69 
   0   4   4  479.45   30.40 
   0   4   4  532.05   61.09 
  -1  -4  -4  312.97   47.60 
  -1  -4  -4  344.67   38.60 
   1   4   4  198.08   43.60 
   1   4   4  285.87   29.40 
  -2  -4  -4    2.30   13.10 
  -2  -4  -4   33.50   23.30 
   2   4   4    0.00   10.90 
   2   4   4    4.60   17.10 
  -3  -4  -4  348.47   37.10 
  -3  -4  -4  330.27   54.19 
   3   4   4  335.07   53.69 
   3   4   4  318.37   37.90 
  -4  -4  -4    0.00   22.40 
   4   4   4   25.60   17.40 
   4   4   4   26.00   26.90 
  -5  -4  -4  982.70   95.09 
   5   4   4 1025.40   61.79 
   5   4   4  905.31   89.39 
  -6  -4  -4   14.20   23.50 
   6   4   4    5.20   22.60 
   6   4   4    0.00   18.80 
  -7  -4  -4  220.18   54.49 
   7   4   4  304.77   53.09 
   7   4   4  312.47   47.70 
  -8  -4  -4    0.00   21.90 
   8   4   4    0.00   27.20 
   8   4   4    0.00   21.50 
  -9  -4  -4    3.20   25.30 
  10  -5  -4    0.10   25.60 
 -10   5   4    4.20   80.19 
   9  -5  -4   10.60   24.00 
   9  -5  -4   42.70   27.80 
   8  -5  -4  199.88   45.90 
   8  -5  -4  144.39   44.00 
   7  -5  -4    2.10   19.50 
   7  -5  -4   50.09   28.70 
   6  -5  -4  809.62   74.99 
   6  -5  -4  678.83   82.19 
  -6   5   4  701.13   51.29 
   5  -5  -4   26.80   21.60 
   5  -5  -4   36.70   25.70 
  -5   5   4   50.99   23.60 
   4  -5  -4  377.66   55.29 
   4  -5  -4  394.16   46.30 
   4  -5  -4  433.16   57.49 
  -4   5   4  410.96   53.79 
   3  -5  -4  174.88   36.90 
   3  -5  -4  226.98   45.20 
  -3   5   4  191.38   41.70 
   2  -5  -4  106.49   34.10 
   2  -5  -4   95.29   28.20 
  -2   5   4  108.69   22.70 
  -2   5   4   84.29   28.20 
   1  -5  -4    3.80   19.60 
   1  -5  -4   19.90   16.90 
  -1   5   4    1.40   21.30 
  -1   5   4    0.80   11.20 
   0  -5  -4  821.82   48.90 
   0  -5  -4  714.53   73.09 
   0   5   4  831.72   82.89 
   0   5   4  769.82   42.40 
  -1  -5  -4  770.62   43.50 
  -1  -5  -4  788.22   76.79 
   1   5   4  767.72   45.20 
   1   5   4  825.02   86.39 
  -2  -5  -4  513.45   66.89 
   2   5   4  431.36   61.89 
   2   5   4  515.15   47.80 
  -3  -5  -4  244.88   51.59 
   3   5   4  219.58   33.90 
   3   5   4  233.38   49.60 
  -4  -5  -4    2.10   20.80 
   4   5   4    0.00   23.20 
   4   5   4   35.40   21.80 
  -5  -5  -4   25.50   25.10 
   5   5   4   28.10   28.70 
   5   5   4   19.40   17.20 
  -6  -5  -4    0.00   24.60 
   6   5   4   74.49   37.20 
   6   5   4   19.30   22.40 
  -7  -5  -4  253.97   54.29 
   7   5   4  167.48   41.50 
  -8  -5  -4   13.50   26.80 
   8   5   4   32.00   27.80 
  10  -6  -4  122.39   40.00 
 -10   6   4  158.78   94.59 
   9  -6  -4  139.39   44.30 
   8  -6  -4  117.69   36.80 
   8  -6  -4   62.19   29.00 
   7  -6  -4   15.60   24.90 
   7  -6  -4    0.00   24.30 
   6  -6  -4   43.50   22.20 
   6  -6  -4   43.50   28.70 
  -6   6   4   28.70   18.10 
   5  -6  -4   74.29   34.50 
   5  -6  -4  119.39   31.50 
  -5   6   4   44.20   25.20 
   4  -6  -4  825.32   82.29 
   4  -6  -4  731.43   76.49 
  -4   6   4  967.70   88.29 
   3  -6  -4    9.40   20.30 
   3  -6  -4   28.80   23.20 
  -3   6   4    0.00   13.30 
  -3   6   4   32.60   25.90 
   2  -6  -4  699.13   66.59 
   2  -6  -4  599.04   69.59 
  -2   6   4  743.03   81.69 
  -2   6   4  705.23   45.40 
   1  -6  -4   11.20   14.40 
   1  -6  -4    0.00   19.20 
  -1   6   4    0.00   11.20 
  -1   6   4   38.50   30.10 
   0  -6  -4    0.00   13.50 
   0   6   4    0.00   22.50 
   0   6   4   29.90   14.80 
  -1  -6  -4    0.00   17.30 
   1   6   4    9.20   14.00 
   1   6   4    7.70   22.40 
  -2  -6  -4  171.28   45.50 
   2   6   4  247.98   52.19 
   2   6   4  231.08   35.90 
  -3  -6  -4  482.95   67.79 
   3   6   4  527.25   72.19 
  -4  -6  -4  318.47   60.89 
   4   6   4  162.38   48.00 
  -5  -6  -4   98.39   34.80 
   5   6   4  101.19   38.80 
  -6  -6  -4   26.00   28.60 
   6   6   4   49.10   30.60 
   7   6   4  143.69   44.00 
   9  -7  -4  299.47   54.69 
  -9   7   4  263.77  108.29 
   8  -7  -4  162.68   46.40 
   7  -7  -4  458.85   62.89 
   7  -7  -4  502.85   74.69 
   6  -7  -4  151.68   37.30 
   6  -7  -4  220.78   46.00 
   5  -7  -4   21.10   24.20 
  -5   7   4    0.00   19.20 
   4  -7  -4    0.00   16.50 
   4  -7  -4    0.00   19.80 
  -4   7   4   20.70   15.80 
  -4   7   4    0.00   18.50 
   3  -7  -4   23.60   25.00 
   3  -7  -4   80.29   21.20 
  -3   7   4   32.60   31.70 
  -3   7   4   43.30   17.60 
   2  -7  -4  425.86   64.39 
  -2   7   4  514.15   52.39 
  -2   7   4  568.34   76.49 
   1  -7  -4   20.80   23.50 
  -1   7   4    0.00   21.40 
   0  -7  -4  579.04   76.39 
   0   7   4  563.24   77.49 
  -1  -7  -4    0.00   18.10 
   1   7   4    0.00   24.00 
  -2  -7  -4  142.29   43.30 
   2   7   4  118.39   44.90 
  -3  -7  -4   57.89   27.60 
   3   7   4    9.80   28.30 
  -4  -7  -4   34.30   29.10 
   4   7   4   47.10   28.70 
  -5  -7  -4   13.70   26.10 
   5   7   4   60.79   38.00 
  -6  -7  -4  149.69   51.19 
   6   7   4  218.98   58.99 
  -8   8   4  134.29   96.49 
   6  -8  -4   67.19   36.40 
   5  -8  -4  679.13   78.19 
   5  -8  -4  642.94   76.99 
  -5   8   4  711.73   85.79 
   4  -8  -4  235.88   50.49 
  -4   8   4  300.07   60.29 
   3  -8  -4  150.18   45.30 
  -3   8   4  158.18   43.30 
   2  -8  -4  115.19   40.10 
  -2   8   4   50.39   35.10 
   1  -8  -4    9.60   27.20 
  -1   8   4   78.89   39.50 
   0  -8  -4  128.59   41.10 
   0   8   4   70.59   30.20 
  -1  -8  -4    1.80   25.80 
   1   8   4   37.70   30.50 
  -2  -8  -4  256.17   60.49 
   2   8   4  363.16   71.59 
  -3  -8  -4   42.10   27.10 
   3   8   4   10.60   27.20 
  -4  -8  -4  162.08   47.30 
   4   8   4  199.08   50.89 
  -5  -8  -4   47.90   28.90 
   5   8   4   49.30   36.00 
   5  -9  -4  130.99   40.70 
  -5   9   4  110.59   41.30 
   4  -9  -4   11.60   24.30 
  -4   9   4   41.10   30.00 
   3  -9  -4  267.07   53.09 
  -3   9   4  268.97   59.29 
   2  -9  -4   47.10   29.20 
  -2   9   4   91.69   34.20 
   1  -9  -4   22.90   24.70 
  -1   9   4   67.89   37.30 
   0  -9  -4  105.09   34.60 
   0   9   4   60.19   33.50 
  -1  -9  -4   31.20   26.50 
   1   9   4    1.90   27.50 
  -2  -9  -4    0.00   24.90 
   2   9   4    0.00   26.70 
  -3  -9  -4   47.40   28.50 
   3   9   4    0.00   25.90 
   2 -10  -4    1.10   35.10 
  -2  10   4   13.70   30.80 
   1 -10  -4  231.58   54.79 
  -1  10   4  130.09   42.60 
   2  13  -5  307.87   61.59 
  -2 -13   5  311.27   62.09 
   1  13  -5   58.59   33.30 
  -1 -13   5    0.00   24.90 
   0  13  -5  118.09   40.50 
   0 -13   5  151.98   45.90 
  -1  13  -5    0.00   23.50 
   1 -13   5    1.50   24.80 
  -2  13  -5    4.40   23.70 
   2 -13   5    0.00   22.10 
  -3  13  -5    1.80   34.00 
   3 -13   5   41.50   30.90 
  -5 -12   5  123.39   39.80 
   4  12  -5  119.59   37.60 
  -4 -12   5   67.89   31.60 
  -4 -12   5   45.00   24.90 
   3  12  -5   34.20   31.00 
  -3 -12   5   67.89   34.50 
  -3 -12   5    0.00   25.90 
   2  12  -5   16.00   28.90 
  -2 -12   5    0.00   24.20 
   1  12  -5   45.90   27.90 
  -1 -12   5   26.70   25.00 
   0  12  -5  202.88   49.30 
   0 -12   5  161.98   42.50 
  -1  12  -5   38.80   23.90 
   1 -12   5   34.70   21.40 
  -2  12  -5  297.27   55.69 
   2 -12   5  231.48   54.29 
  -3  12  -5   32.70   25.20 
   3 -12   5    6.20   23.00 
  -4  12  -5    7.60   21.20 
   4 -12   5    0.60   27.70 
  -5  12  -5   10.30   24.30 
   5 -12   5    0.00   26.30 
   6  11  -5    9.10   31.80 
  -6 -11   5    3.30   24.40 
  -6 -11   5   44.60   27.80 
   5  11  -5   70.29   35.50 
  -5 -11   5  129.89   33.50 
  -5 -11   5  182.48   45.60 
   4  11  -5  206.48   50.79 
  -4 -11   5  189.58   49.20 
  -4 -11   5  261.47   51.79 
   3  11  -5  269.87   54.09 
  -3 -11   5  353.26   58.19 
  -3 -11   5  280.67   50.19 
   2  11  -5  265.07   54.39 
  -2 -11   5  233.88   51.99 
  -2 -11   5  280.97   47.20 
   1  11  -5    0.00   18.90 
  -1 -11   5   20.50   26.80 
   0  11  -5    0.00   23.40 
   0 -11   5    0.00   20.40 
  -1  11  -5   32.50   28.40 
   1 -11   5   58.49   29.00 
  -2  11  -5  388.66   60.19 
   2 -11   5  465.45   71.79 
  -3  11  -5   18.60   25.90 
   3 -11   5    0.80   25.50 
  -4  11  -5  303.27   59.19 
   4 -11   5  333.97   63.49 
  -5  11  -5    0.00   18.90 
  -5  11  -5    0.00   19.90 
   5 -11   5    0.00   23.00 
  -6  11  -5   91.39   34.40 
   6 -11   5  144.69   38.50 
  -7  11  -5    0.00   30.40 
   7 -11   5    0.00   25.70 
   7 -11   5    0.00   29.20 
   7  10  -5  420.86   72.99 
   6  10  -5  173.78   50.59 
  -6 -10   5    0.00   21.10 
   5  10  -5   44.70   27.20 
  -5 -10   5   14.50   25.00 
   4  10  -5   57.49   33.70 
  -4 -10   5   80.39   30.00 
   3  10  -5   58.19   32.50 
  -3 -10   5   71.09   31.40 
   2  10  -5  214.88   47.20 
  -2 -10   5  187.48   46.30 
  -2 -10   5  183.48   37.60 
   1  10  -5  445.36   62.19 
  -1 -10   5  443.06   55.59 
  -1 -10   5  439.66   66.49 
   0  10  -5  219.78   46.10 
   0 -10   5  173.98   44.70 
  -1  10  -5   69.29   32.40 
   1 -10   5   58.89   32.80 
  -2  10  -5  109.09   28.70 
  -2  10  -5  100.89   34.00 
   2 -10   5  153.48   43.50 
  -3  10  -5   27.00   21.70 
  -3  10  -5    4.30   19.50 
   3 -10   5    1.40   24.30 
  -4  10  -5   57.89   35.30 
  -4  10  -5   20.00   23.00 
   4 -10   5   39.90   29.30 
  -5  10  -5   16.00   24.90 
   5 -10   5   21.30   24.50 
  -6  10  -5  227.68   51.59 
   6 -10   5  334.97   61.39 
   6 -10   5  408.06   66.49 
  -7  10  -5    0.00   22.70 
   7 -10   5    0.00   20.90 
   7 -10   5    0.00   22.70 
  -8  10  -5  185.98   52.59 
   8 -10   5  216.08   53.49 
   8   9  -5    0.00   21.70 
   7   9  -5  181.78   46.00 
   6   9  -5    0.00   21.90 
  -6  -9   5   62.19   29.60 
   5   9  -5  722.03   83.19 
  -5  -9   5  615.84   75.89 
   4   9  -5    0.00   22.50 
  -4  -9   5    2.60   20.40 
   3   9  -5  274.57   50.69 
  -3  -9   5  266.57   50.79 
   2   9  -5    0.00   17.70 
  -2  -9   5    0.00   17.70 
   1   9  -5    0.00   17.60 
  -1  -9   5    0.00   19.00 
  -1  -9   5    5.40   14.60 
   0   9  -5   60.19   27.00 
   0  -9   5   65.49   25.00 
   0  -9   5   46.30   26.60 
  -1   9  -5  324.77   42.30 
  -1   9  -5  345.67   52.99 
   1  -9   5  312.37   54.29 
  -2   9  -5  251.17   45.60 
  -2   9  -5  233.78   38.10 
   2  -9   5  294.67   53.59 
  -3   9  -5  342.37   53.79 
  -3   9  -5  271.97   44.60 
   3  -9   5  385.96   59.29 
  -4   9  -5  269.67   47.50 
   4  -9   5  193.08   45.20 
  -5   9  -5    0.00   18.80 
   5  -9   5   36.10   27.90 
   5  -9   5    0.00   19.20 
  -6   9  -5   36.50   30.80 
   6  -9   5    9.60   23.00 
   6  -9   5   17.10   24.60 
  -7   9  -5   39.90   30.10 
   7  -9   5   35.20   26.80 
   7  -9   5    2.90   27.40 
  -8   9  -5  272.57   59.39 
   8  -9   5  341.77   63.89 
  -9   9  -5    0.00   31.20 
   9  -9   5   40.80   30.80 
   9   8  -5   53.49   30.50 
   8   8  -5  128.59   44.80 
   7   8  -5   25.90   28.10 
   6   8  -5   11.70   25.60 
  -6  -8   5   15.80   21.00 
   5   8  -5  138.99   37.30 
  -5  -8   5   55.99   27.70 
   4   8  -5   83.59   33.00 
  -4  -8   5   57.19   28.50 
   3   8  -5 1688.73   87.99 
  -3  -8   5 1617.94   89.89 
   2   8  -5   20.80   20.80 
  -2  -8   5    0.00   20.40 
   1   8  -5  794.62   72.29 
   1   8  -5  801.32   42.20 
  -1  -8   5  799.42   80.19 
   0   8  -5  118.89   24.10 
   0   8  -5   93.99   30.60 
   0  -8   5  147.69   37.40 
   0  -8   5   91.49   22.60 
  -1   8  -5   99.89   24.40 
  -1   8  -5   24.00   22.80 
   1  -8   5   20.40   20.70 
  -2   8  -5  143.39   31.20 
  -2   8  -5  138.89   34.30 
   2  -8   5  140.39   35.60 
  -3   8  -5  598.64   64.09 
   3  -8   5  561.54   69.19 
  -4   8  -5  304.77   50.39 
   4  -8   5  366.06   54.79 
   4  -8   5  285.37   50.79 
  -5   8  -5  545.85   67.39 
   5  -8   5  563.14   68.89 
   5  -8   5  695.33   78.49 
  -6   8  -5  298.87   56.89 
   6  -8   5  328.37   55.19 
   6  -8   5  371.76   58.39 
  -7   8  -5   68.59   37.90 
   7  -8   5   64.99   30.00 
   7  -8   5   47.70   30.40 
  -8   8  -5   63.49   35.60 
   8  -8   5   30.80   21.20 
   8  -8   5   26.70   27.20 
  -9   8  -5   49.40   32.00 
   9  -8   5    0.00   25.70 
  10   7  -5    0.00   21.90 
   9   7  -5    0.00   28.00 
   8   7  -5  339.17   63.39 
   7   7  -5  127.59   39.90 
   6   7  -5  250.77   49.20 
  -6  -7   5  316.07   48.00 
   5   7  -5  169.08   39.80 
  -5  -7   5  146.99   34.40 
   4   7  -5  186.78   40.70 
  -4  -7   5  219.18   42.60 
   3   7  -5   62.29   14.30 
   3   7  -5   44.80   24.70 
  -3  -7   5   77.59   28.70 
   2   7  -5   46.30   15.10 
   2   7  -5   36.20   22.30 
  -2  -7   5   46.50   24.40 
   1   7  -5 1554.24   57.99 
   1   7  -5 1507.75   75.39 
  -1  -7   5 1642.44   84.19 
   0   7  -5  159.88   27.20 
   0   7  -5   87.39   26.70 
   0  -7   5   55.09   23.80 
  -1   7  -5 1826.32   74.29 
  -1   7  -5 1784.02   79.49 
   1  -7   5 1812.52   87.59 
  -2   7  -5  229.78   38.70 
  -2   7  -5  298.17   41.30 
   2  -7   5  297.67   48.20 
  -3   7  -5  809.12   61.29 
   3  -7   5  887.81   61.49 
   3  -7   5  875.41   63.39 
  -4   7  -5  126.29   35.80 
   4  -7   5  150.28   34.50 
   4  -7   5  147.39   35.80 
  -5   7  -5  212.38   45.40 
   5  -7   5  378.26   52.49 
   5  -7   5  224.28   44.50 
  -6   7  -5  276.47   53.49 
   6  -7   5  224.28   46.00 
   6  -7   5  231.78   45.90 
  -7   7  -5  899.41   94.99 
   7  -7   5  723.53   80.19 
   7  -7   5  865.41   81.89 
  -8   7  -5  388.96   66.29 
   8  -7   5  403.76   62.79 
   8  -7   5  291.17   49.50 
  -9   7  -5  143.59   46.60 
   9  -7   5  115.69   41.40 
 -10   7  -5   31.60   37.90 
  10  -7   5    0.50   24.50 
  10   6  -5  246.68   57.09 
   9   6  -5    0.00   20.10 
   8   6  -5   39.90   23.70 
   7   6  -5    0.00   17.40 
   6   6  -5   65.29   29.20 
   6   6  -5  125.89   21.60 
  -6  -6   5  101.99   26.70 
   5   6  -5   53.69   25.00 
   5   6  -5   28.40   14.70 
  -5  -6   5   34.10   22.00 
   4   6  -5  703.83   39.90 
   4   6  -5  780.42   68.59 
  -4  -6   5  706.03   54.19 
   3   6  -5  428.06   32.40 
   3   6  -5  481.15   53.49 
  -3  -6   5  502.95   53.89 
   2   6  -5 1047.10   60.39 
   2   6  -5 1132.19   49.60 
  -2  -6   5 1053.49   63.79 
   1   6  -5  175.98   26.80 
   1   6  -5  140.39   31.20 
  -1  -6   5  158.68   33.50 
   0   6  -5   37.30   16.50 
   0   6  -5   22.90   19.80 
   0  -6   5   59.39   22.90 
  -1   6  -5 2159.78   79.79 
  -1   6  -5 2055.39   78.29 
   1  -6   5 2110.99   87.79 
  -2   6  -5   17.90   16.80 
   2  -6   5   47.90   22.80 
  -3   6  -5 3564.74  115.69 
   3  -6   5 3347.77  106.39 
   3  -6   5 3553.34  117.29 
  -4   6  -5    0.00   18.20 
   4  -6   5    3.00   17.20 
   4  -6   5   14.50   15.50 
  -5   6  -5 1011.60   73.59 
   5  -6   5  904.41   63.79 
   5  -6   5  860.21   63.89 
  -6   6  -5   13.90   24.20 
   6  -6   5   34.80   25.00 
   6  -6   5    1.60   19.80 
  -7   6  -5    0.00   21.30 
   7  -6   5    0.00   15.70 
   7  -6   5    0.00   19.80 
  -8   6  -5   15.30   22.10 
   8  -6   5   15.90   19.30 
   8  -6   5   52.39   26.80 
  -9   6  -5  286.17   62.09 
   9  -6   5  278.67   56.19 
 -10   6  -5   61.19   38.90 
  10  -6   5  141.79   46.90 
  11   5  -5    0.00   22.90 
  10   5  -5   74.39   38.20 
   9   5  -5  131.69   43.50 
   8   5  -5  526.15   70.99 
   8   5  -5  654.63   47.20 
   7   5  -5    8.80   16.40 
   7   5  -5    0.90   18.00 
   6   5  -5  246.88   43.60 
   6   5  -5  185.88   33.40 
  -6  -5   5  244.98   32.60 
   5   5  -5    0.00   11.90 
   5   5  -5    0.00   16.30 
  -5  -5   5    0.00   12.10 
   4   5  -5  245.68   31.40 
   4   5  -5  292.57   43.20 
  -4  -5   5  277.97   36.70 
   3   5  -5  487.75   36.30 
   3   5  -5  496.85   51.19 
  -3  -5   5  507.25   50.49 
   2   5  -5 1422.26   55.89 
   2   5  -5 1498.65   65.29 
  -2  -5   5 1398.56   65.59 
   1   5  -5  569.44   38.80 
   1   5  -5  597.74   42.90 
  -1  -5   5  583.74   53.79 
   0   5  -5 1250.67   57.29 
   0   5  -5 1246.68   56.99 
   0  -5   5 1284.17   64.99 
  -1   5  -5 1189.28   60.19 
  -1   5  -5 1089.99   54.99 
   1  -5   5 1187.28   63.99 
  -2   5  -5  114.89   28.50 
   2  -5   5  140.89   27.30 
   2  -5   5  113.09   27.70 
  -3   5  -5  121.39   31.90 
   3  -5   5  169.58   33.60 
   3  -5   5  130.89   28.10 
  -4   5  -5  255.37   41.80 
   4  -5   5  228.98   39.00 
   4  -5   5  259.27   38.50 
  -5   5  -5  696.33   70.79 
   5  -5   5  789.22   69.99 
   5  -5   5  844.32   60.59 
  -6   5  -5   56.99   28.70 
   6  -5   5   14.70   18.30 
   6  -5   5  106.29   31.10 
  -7   5  -5  556.94   71.79 
   7  -5   5  676.03   73.99 
   7  -5   5  510.45   60.09 
  -8   5  -5   31.00   28.30 
   8  -5   5    1.40   16.40 
   8  -5   5    0.00   20.30 
  -9   5  -5   52.89   36.70 
   9  -5   5   81.49   31.10 
 -10   5  -5    8.90   28.50 
  10  -5   5   23.90   27.70 
  11   4  -5   41.60   29.40 
  10   4  -5    0.00   19.30 
   9   4  -5    0.00   21.60 
   9   4  -5    6.90   21.20 
   8   4  -5  188.98   35.30 
   8   4  -5  288.47   54.19 
   7   4  -5  167.58   38.50 
   7   4  -5  218.68   38.20 
   6   4  -5 1235.78   69.69 
   6   4  -5 1212.18   73.39 
   5   4  -5  222.18   36.40 
   5   4  -5   78.79   26.70 
  -5  -4   5  142.39   24.20 
   4   4  -5 1222.68   57.99 
   4   4  -5 1268.07   63.69 
  -4  -4   5 1295.47   54.99 
   3   4  -5  189.68   29.90 
   3   4  -5  141.99   25.20 
  -3  -4   5  158.18   26.90 
   2   4  -5   22.60   14.10 
   2   4  -5   14.30   14.90 
  -2  -4   5    9.00   14.60 
   1   4  -5    2.20   12.60 
   1   4  -5    7.30   13.50 
  -1  -4   5    0.00   13.90 
   0   4  -5  353.56   39.10 
   0   4  -5  347.17   35.40 
   0  -4   5  376.86   42.70 
  -1   4  -5  178.18   30.70 
  -1   4  -5  204.18   28.80 
   1  -4   5  163.18   30.90 
  -2   4  -5 2290.87   84.49 
   2  -4   5 2370.86   72.59 
   2  -4   5 2301.97   84.79 
  -3   4  -5 1042.70   63.79 
   3  -4   5  976.80   51.99 
   3  -4   5  920.21   58.59 
  -4   4  -5  374.46   51.89 
   4  -4   5  248.88   36.10 
   4  -4   5  272.37   42.60 
  -5   4  -5   23.10   19.20 
   5  -4   5   57.79   22.20 
   5  -4   5   19.00   19.50 
  -6   4  -5  140.99   37.90 
   6  -4   5  131.69   33.50 
   6  -4   5  152.38   32.20 
  -7   4  -5  396.16   61.29 
   7  -4   5  517.65   62.69 
   7  -4   5  465.85   57.89 
  -8   4  -5   27.70   32.00 
   8  -4   5   10.10   20.50 
   8  -4   5    0.00   15.80 
  -9   4  -5  550.24   74.99 
   9  -4   5  534.25   69.89 
 -10   4  -5    8.80   32.60 
  10  -4   5    0.00   25.70 
  11   3  -5  160.08   43.80 
 -11  -3   5  228.68   96.39 
  10   3  -5  142.79   38.10 
   9   3  -5  620.34   74.99 
   9   3  -5  590.24   69.39 
   8   3  -5   12.60   24.50 
   8   3  -5    0.00   17.80 
   7   3  -5  200.98   40.50 
   7   3  -5  243.68   40.20 
   6   3  -5   79.19   27.90 
   6   3  -5   75.69   26.90 
   5   3  -5  135.09   29.50 
   5   3  -5  108.49   27.10 
   4   3  -5 1891.11   71.59 
   4   3  -5 1848.32   73.59 
  -4  -3   5 1928.91   57.99 
   3   3  -5 1248.28   54.19 
   3   3  -5 1262.47   58.19 
  -3  -3   5 1202.48   49.99 
   2   3  -5 3622.84   91.79 
   2   3  -5 3784.92   83.29 
  -2  -3   5 3719.43   89.09 
   1   3  -5  106.09   19.90 
   1   3  -5  112.69   23.80 
  -1  -3   5  118.49   24.90 
   0   3  -5  498.25   45.40 
   0   3  -5  462.75   29.50 
   0  -3   5  530.75   40.20 
  -1   3  -5   25.60   16.70 
   1  -3   5    0.00   10.60 
   1  -3   5   17.20   16.30 
  -2   3  -5  489.15   50.79 
  -2   3  -5  491.05   24.70 
   2  -3   5  452.05   47.30 
   2  -3   5  472.85   32.30 
  -3   3  -5 1395.26   70.69 
   3  -3   5 1344.77   67.19 
   3  -3   5 1437.66   56.49 
  -4   3  -5 2318.27   95.69 
   4  -3   5 2418.66   79.59 
   4  -3   5 2288.17   88.59 
  -5   3  -5  938.21   40.80 
  -5   3  -5 1079.79   70.99 
   5  -3   5  958.60   62.99 
   5  -3   5  945.31   56.99 
  -6   3  -5  400.46   57.19 
  -6   3  -5  400.16   29.70 
   6  -3   5  417.66   51.59 
   6  -3   5  394.16   48.90 
  -7   3  -5   64.29   31.10 
   7  -3   5    0.00   16.60 
   7  -3   5    0.00   19.70 
  -8   3  -5   60.89   29.90 
   8  -3   5   44.60   22.50 
   8  -3   5   43.60   23.40 
  -9   3  -5  104.49   38.90 
   9  -3   5   85.29   32.90 
 -10   3  -5   22.30   30.50 
  10  -3   5   30.70   22.90 
  11   2  -5   58.59   27.00 
 -11  -2   5   61.19   81.99 
  10   2  -5    3.70   22.20 
  10   2  -5    1.10   23.10 
   9   2  -5  176.38   42.60 
   9   2  -5  352.46   56.09 
   8   2  -5  227.48   44.80 
   8   2  -5  211.38   45.60 
   7   2  -5 1150.68   76.79 
   7   2  -5 1147.09   71.19 
   6   2  -5  284.67   45.80 
   6   2  -5  322.37   45.30 
   5   2  -5  427.96   51.59 
   5   2  -5  371.26   42.60 
   4   2  -5   79.69   20.40 
   4   2  -5   48.50   19.90 
  -4  -2   5  107.09   18.10 
   3   2  -5   69.79   21.70 
   3   2  -5   44.70   16.70 
  -3  -2   5   65.69   17.70 
   2   2  -5  922.21   50.09 
   2   2  -5  979.50   38.80 
  -2  -2   5  931.51   45.10 
   1   2  -5  158.38   26.10 
   1   2  -5  132.09   17.10 
  -1  -2   5  109.29   23.50 
   0   2  -5 2869.71   83.09 
   0   2  -5 2786.82   51.69 
   0  -2   5 2790.92   82.59 
  -1   2  -5   20.30   13.50 
  -1   2  -5   52.19   20.50 
   1  -2   5   29.50   11.50 
   1  -2   5   43.10   20.40 
  -2   2  -5 2584.54   88.59 
  -2   2  -5 2583.94   61.69 
   2  -2   5 2432.86   85.19 
   2  -2   5 2513.95   60.89 
  -3   2  -5   41.00   20.80 
  -3   2  -5   42.90   13.20 
   3  -2   5   34.10   14.10 
   3  -2   5   41.00   22.30 
  -4   2  -5   46.20   16.70 
  -4   2  -5   59.59   26.40 
   4  -2   5   38.30   22.60 
   4  -2   5   59.59   18.90 
  -5   2  -5  125.29   25.40 
  -5   2  -5  108.79   31.10 
   5  -2   5   45.30   25.30 
   5  -2   5   80.19   24.40 
  -6   2  -5 1124.89   56.29 
  -6   2  -5 1113.19   77.29 
   6  -2   5 1124.79   69.59 
   6  -2   5 1049.70   63.89 
  -7   2  -5  612.04   56.19 
  -7   2  -5  501.15   66.79 
   7  -2   5  555.44   61.49 
   7  -2   5  439.66   56.89 
  -8   2  -5  668.73   81.69 
   8  -2   5  737.53   75.59 
   8  -2   5  840.72   62.59 
  -9   2  -5  266.67   57.59 
   9  -2   5  193.78   45.10 
 -10   2  -5   50.09   32.90 
  10  -2   5   54.29   28.60 
  12   1  -5   70.49   35.00 
 -12  -1   5   37.50   80.49 
  11   1  -5  216.88   49.50 
  10   1  -5   15.40   23.90 
  10   1  -5    0.00   20.20 
   9   1  -5    1.80   23.90 
   9   1  -5    0.00   19.70 
   8   1  -5    0.00   18.60 
   8   1  -5    0.00   16.10 
   7   1  -5  270.97   50.49 
   7   1  -5  205.48   40.30 
   6   1  -5   43.50   25.10 
   6   1  -5   41.30   20.50 
   5   1  -5 1611.44   79.39 
   5   1  -5 1665.93   66.49 
   4   1  -5   18.30   14.90 
   4   1  -5   62.59   23.10 
  -4  -1   5   42.90   12.90 
   3   1  -5 3177.78   94.69 
   3   1  -5 3106.89   70.59 
  -3  -1   5 3067.69   72.99 
   2   1  -5  574.44   26.50 
   2   1  -5  603.64   43.70 
  -2  -1   5  615.64   38.00 
   1   1  -5   77.39   21.20 
  -1  -1   5   51.99   18.30 
   0   1  -5    0.00   11.60 
   0   1  -5   13.20   13.50 
   0  -1   5    0.00   16.70 
  -1   1  -5  807.32   42.30 
  -1   1  -5  798.92   49.60 
   1  -1   5  902.31   53.89 
  -2   1  -5 4145.99   90.29 
  -2   1  -5 3954.10  106.39 
   2  -1   5 3958.10   67.49 
   2  -1   5 4034.10  111.29 
  -3   1  -5  393.16   46.90 
  -3   1  -5  384.36   39.20 
   3  -1   5  379.36   33.80 
   3  -1   5  343.17   45.30 
  -4   1  -5 1235.78   57.49 
  -4   1  -5 1206.68   66.89 
   4  -1   5 1257.87   68.99 
   4  -1   5 1059.89   50.09 
  -5   1  -5    0.00   17.00 
  -5   1  -5    9.90   16.70 
   5  -1   5   20.10   18.00 
   5  -1   5    0.00   17.10 
  -6   1  -5   84.39   30.80 
  -6   1  -5  101.19   32.80 
   6  -1   5   70.19   27.10 
   6  -1   5  100.19   28.50 
  -7   1  -5    0.00   24.00 
  -7   1  -5   34.80   22.20 
   7  -1   5   25.20   23.90 
   7  -1   5    4.90   23.50 
  -8   1  -5  164.38   42.90 
  -8   1  -5  278.07   39.40 
   8  -1   5  235.48   44.20 
   8  -1   5  195.98   40.70 
  -9   1  -5  115.29   37.20 
   9  -1   5  147.69   38.80 
 -10   1  -5  332.77   65.59 
  10  -1   5  257.37   47.00 
  11   0  -5   43.10   27.70 
  10   0  -5  196.48   47.80 
  10   0  -5  163.88   44.30 
   9   0  -5  364.76   60.49 
   9   0  -5  393.66   58.49 
   8   0  -5  253.07   51.29 
   8   0  -5  218.78   42.30 
   7   0  -5  280.67   44.20 
   7   0  -5  315.27   55.79 
   6   0  -5    9.80   16.10 
   6   0  -5    0.00   16.30 
   5   0  -5    0.00   12.80 
   5   0  -5   44.20   22.10 
   4   0  -5  177.38   35.50 
   4   0  -5  211.78   28.20 
  -4   0   5  235.78   27.10 
   3   0  -5 2691.73   90.49 
   3   0  -5 2756.62   62.89 
  -3   0   5 2884.61   73.69 
   2   0  -5   88.99   23.40 
  -2   0   5  108.19   24.00 
   1   0  -5 3139.19   86.49 
   1   0  -5 3203.88   90.29 
  -1   0   5 3116.49   86.79 
   0   0  -5  760.02   45.90 
   0   0  -5  772.12   46.20 
   0   0   5  762.82   49.00 
  -1   0  -5  115.59   26.10 
  -1   0  -5  129.69   25.50 
   1   0   5   85.79   24.80 
  -2   0  -5   14.50   15.30 
  -2   0  -5   53.89   20.00 
   2   0   5   14.40    8.40 
   2   0   5   33.00   19.60 
  -3   0  -5   74.99   24.10 
  -3   0  -5   91.29   24.60 
   3   0   5   94.89   18.50 
   3   0   5   87.19   26.80 
  -4   0  -5  922.31   60.89 
  -4   0  -5  998.00   58.59 
   4   0   5  874.81   61.89 
   4   0   5  916.91   47.50 
  -5   0  -5   96.79   30.20 
  -5   0  -5  107.59   30.20 
   5   0   5  111.09   33.70 
   5   0   5   96.29   24.30 
  -6   0  -5  462.95   53.59 
  -6   0  -5  442.86   57.29 
   6   0   5  372.66   54.09 
   6   0   5  507.65   54.39 
  -7   0  -5   39.10   26.20 
  -7   0  -5    8.20   21.80 
   7   0   5    0.00   17.20 
   7   0   5   12.80   19.80 
  -8   0  -5  141.49   41.40 
  -8   0  -5  198.58   41.50 
   8   0   5  172.48   37.80 
   8   0   5  155.18   39.70 
  -9   0  -5    0.00   23.20 
   9   0   5    1.50   25.10 
 -10   0  -5   15.20   25.40 
  10   0   5   60.69   26.50 
  11  -1  -5    0.00   21.50 
  10  -1  -5    0.00   22.10 
  10  -1  -5    0.30   19.30 
   9  -1  -5   39.10   27.30 
   9  -1  -5   33.50   28.30 
   8  -1  -5  210.28   50.39 
   8  -1  -5  159.38   39.10 
   7  -1  -5  724.93   81.99 
   7  -1  -5  639.94   64.69 
   6  -1  -5  384.06   47.30 
   6  -1  -5  450.15   62.69 
   5  -1  -5 1576.84   84.79 
   5  -1  -5 1511.95   64.09 
   4  -1  -5   31.60   13.70 
   4  -1  -5   32.20   21.70 
  -4   1   5   56.19   17.20 
   3  -1  -5   39.50   13.10 
   3  -1  -5   38.30   21.40 
  -3   1   5    4.00   12.40 
   2  -1  -5  106.79   27.20 
   2  -1  -5  118.59   27.70 
  -2   1   5  118.49   26.30 
   1  -1  -5 2531.85   83.89 
   1  -1  -5 2529.35   83.49 
  -1   1   5 2495.15   84.19 
   0  -1  -5   77.59   23.50 
   0  -1  -5  124.59   29.00 
   0   1   5  100.49   27.70 
  -1  -1  -5 3538.85   96.49 
  -1  -1  -5 3512.65   99.19 
   1   1   5 3460.35  108.19 
  -2  -1  -5  515.85   49.40 
  -2  -1  -5  495.55   50.19 
   2   1   5  471.85   53.89 
  -3  -1  -5  953.10   58.99 
  -3  -1  -5  937.31   56.39 
   3   1   5  931.01   64.69 
   3   1   5  930.11   42.90 
  -4  -1  -5  383.66   51.39 
  -4  -1  -5  537.15   55.09 
   4   1   5  345.37   37.80 
   4   1   5  404.56   52.89 
  -5  -1  -5   12.70   22.00 
  -5  -1  -5    6.50   16.60 
   5   1   5    0.00   18.20 
   5   1   5    0.00   15.10 
  -6  -1  -5    0.00   23.20 
  -6  -1  -5   21.50   21.20 
   6   1   5   27.90   23.80 
   6   1   5   23.20   18.70 
  -7  -1  -5  122.29   34.20 
  -7  -1  -5  188.38   38.70 
   7   1   5   48.90   23.60 
   7   1   5  154.38   40.30 
  -8  -1  -5  322.87   54.89 
  -8  -1  -5  243.38   44.90 
   8   1   5  250.27   46.30 
   8   1   5  279.77   48.70 
  -9  -1  -5   15.60   26.50 
   9   1   5   80.19   32.90 
  10   1   5  163.38   36.30 
  11  -2  -5   63.09   38.50 
  10  -2  -5  327.57   57.69 
  10  -2  -5  422.26   69.29 
   9  -2  -5   66.09   33.00 
   9  -2  -5   41.90   31.50 
   8  -2  -5  178.48   41.20 
   8  -2  -5   98.29   38.30 
   7  -2  -5   15.70   19.30 
   7  -2  -5    4.30   18.00 
   6  -2  -5   96.09   27.10 
   6  -2  -5  101.09   31.70 
   5  -2  -5  337.17   52.89 
   5  -2  -5  434.86   44.00 
  -5   2   5  335.27   35.60 
   4  -2  -5  750.52   70.39 
   4  -2  -5  799.72   43.00 
  -4   2   5  754.02   46.00 
   3  -2  -5 2564.34   63.79 
   3  -2  -5 2562.54   92.59 
   3  -2  -5 2567.74   94.79 
  -3   2   5 2470.15   84.69 
   2  -2  -5  285.97   41.90 
   2  -2  -5  295.77   40.90 
  -2   2   5  327.27   42.70 
   1  -2  -5 1125.79   63.79 
   1  -2  -5 1212.38   62.09 
  -1   2   5 1233.78   68.39 
   0  -2  -5    0.00   14.30 
   0  -2  -5    5.90   15.00 
   0   2   5    0.00   13.90 
  -1  -2  -5    5.10   16.20 
  -1  -2  -5   18.00   17.80 
   1   2   5   17.20   20.10 
  -2  -2  -5    3.10   16.50 
  -2  -2  -5   41.20   19.70 
   2   2   5   64.79   26.30 
   2   2   5   34.30   13.90 
  -3  -2  -5 1091.89   67.09 
  -3  -2  -5 1024.10   56.29 
   3   2   5 1008.40   69.29 
   3   2   5 1078.99   46.90 
  -4  -2  -5  268.07   47.70 
  -4  -2  -5  276.17   40.10 
   4   2   5  351.96   53.89 
   4   2   5  292.37   36.10 
  -5  -2  -5  166.08   35.20 
  -5  -2  -5  132.49   36.70 
   5   2   5  227.08   47.00 
   5   2   5  178.18   30.70 
  -6  -2  -5  159.58   40.60 
  -6  -2  -5  179.88   36.30 
   6   2   5  215.48   44.40 
   6   2   5  226.18   39.30 
  -7  -2  -5  150.08   41.30 
   7   2   5    4.40   21.90 
   7   2   5    0.00   19.90 
  -8  -2  -5   19.80   26.20 
   8   2   5    0.00   18.90 
   8   2   5   24.10   25.30 
  -9  -2  -5   42.60   25.60 
   9   2   5   36.00   21.70 
  11  -3  -5   25.80   31.30 
  10  -3  -5  152.08   40.50 
  10  -3  -5  112.89   36.10 
   9  -3  -5   23.70   24.60 
   9  -3  -5    1.90   24.30 
   8  -3  -5  711.53   74.29 
   8  -3  -5  740.43   88.49 
   7  -3  -5   33.00   25.90 
   7  -3  -5   14.80   21.90 
   6  -3  -5  644.44   61.69 
   6  -3  -5  557.24   70.69 
   5  -3  -5   85.59   23.50 
   5  -3  -5   94.49   31.80 
  -5   3   5  101.69   23.20 
   4  -3  -5   73.49   28.20 
   4  -3  -5   40.00   17.10 
  -4   3   5   36.90   20.10 
   3  -3  -5  220.18   39.50 
   3  -3  -5  192.28   26.20 
   3  -3  -5  209.88   40.20 
  -3   3   5  187.98   35.30 
   2  -3  -5  686.63   65.39 
   2  -3  -5  652.03   60.89 
  -2   3   5  623.94   32.00 
  -2   3   5  734.23   66.09 
   1  -3  -5 1042.20   65.39 
   1  -3  -5 1098.29   60.49 
  -1   3   5 1060.89   65.49 
   0  -3  -5   98.89   28.70 
   0  -3  -5  157.38   30.10 
   0   3   5  114.59   33.70 
  -1  -3  -5  514.55   49.50 
  -1  -3  -5  438.36   54.89 
   1   3   5  443.36   59.89 
  -2  -3  -5  220.18   34.80 
  -2  -3  -5  158.58   37.50 
   2   3   5  139.39   37.50 
   2   3   5  171.08   23.60 
  -3  -3  -5    0.00   18.50 
  -3  -3  -5   36.60   24.50 
   3   3   5    0.00   18.30 
   3   3   5    0.00    9.90 
  -4  -3  -5    7.40   22.20 
  -4  -3  -5    4.60   15.00 
   4   3   5    0.00   19.60 
   4   3   5   15.70   12.70 
  -5  -3  -5  514.05   68.59 
   5   3   5  369.26   59.29 
   5   3   5  439.46   47.80 
  -6  -3  -5   51.89   29.60 
   6   3   5   27.10   16.60 
   6   3   5    7.70   26.90 
  -7  -3  -5  500.25   70.89 
   7   3   5  475.25   67.39 
  -8  -3  -5   71.59   36.30 
   8   3   5  133.19   36.60 
  -9  -3  -5   85.79   31.50 
  10  -4  -5  187.18   49.40 
  10  -4  -5  117.59   44.60 
   9  -4  -5   18.00   28.00 
   9  -4  -5    0.00   22.30 
   8  -4  -5   94.49   29.60 
   8  -4  -5    7.20   24.10 
   7  -4  -5    0.00   21.00 
   7  -4  -5    5.80   21.90 
   6  -4  -5  505.35   70.39 
   6  -4  -5  661.63   61.89 
   5  -4  -5   60.69   26.20 
   5  -4  -5   11.10   18.40 
  -5   4   5   42.80   21.10 
   4  -4  -5 1000.90   53.69 
   4  -4  -5 1069.49   70.19 
   4  -4  -5 1102.49   75.29 
  -4   4   5  999.60   63.19 
   3  -4  -5  115.89   30.80 
   3  -4  -5   92.49   30.80 
  -3   4   5  134.19   33.20 
   2  -4  -5    3.50   15.80 
   2  -4  -5   25.20   23.60 
  -2   4   5   33.20   12.80 
  -2   4   5   23.10   23.10 
   1  -4  -5   22.70   18.00 
   1  -4  -5   16.90   22.30 
  -1   4   5   29.80   24.00 
  -1   4   5   22.60   10.20 
   0  -4  -5  418.66   48.20 
   0  -4  -5  338.47   52.29 
   0   4   5  328.87   52.09 
  -1  -4  -5  687.43   48.80 
  -1  -4  -5  654.83   71.09 
   1   4   5  616.34   71.89 
   1   4   5  715.53   35.50 
  -2  -4  -5  295.67   50.69 
  -2  -4  -5  283.47   38.40 
   2   4   5  173.28   45.60 
   2   4   5  263.07   31.30 
  -3  -4  -5 1038.80   77.79 
   3   4   5 1073.29   99.99 
  -4  -4  -5  119.09   38.30 
   4   4   5  155.78   42.10 
  -5  -4  -5   90.79   35.10 
   5   4   5  141.39   43.60 
  -6  -4  -5    0.00   20.60 
   6   4   5   34.90   28.70 
  -7  -4  -5    0.00   73.89 
   7   4   5    6.00   27.20 
  -8  -4  -5    0.00   22.10 
   8   4   5    0.00   31.60 
  10  -5  -5  270.97   50.49 
   9  -5  -5  337.17   54.89 
   9  -5  -5  359.26   65.09 
   8  -5  -5  460.35   65.49 
   8  -5  -5  388.56   71.29 
   7  -5  -5   70.39   42.60 
   7  -5  -5   38.40   29.80 
   6  -5  -5   41.40   23.20 
   6  -5  -5   63.09   29.80 
   5  -5  -5    4.90   19.90 
   5  -5  -5   36.30   20.10 
  -5   5   5    4.80   20.50 
   4  -5  -5  371.26   56.59 
   4  -5  -5  240.58   46.70 
  -4   5   5  287.67   47.60 
   3  -5  -5   19.20   23.90 
   3  -5  -5    5.60   17.70 
  -3   5   5   26.40   24.20 
  -3   5   5    0.00   12.20 
   2  -5  -5  826.82   60.79 
   2  -5  -5  776.92   80.69 
  -2   5   5  903.61   88.79 
   1  -5  -5   36.00   22.60 
   1  -5  -5   10.60   22.30 
  -1   5   5   14.70   25.60 
   0  -5  -5  212.38   44.50 
   0  -5  -5  139.79   28.80 
   0   5   5  176.98   44.60 
  -1  -5  -5   20.90   22.90 
   1   5   5    0.00   19.30 
  -2  -5  -5   49.70   27.50 
   2   5   5   89.09   37.20 
  -3  -5  -5  144.89   40.10 
   3   5   5  134.19   45.20 
  -4  -5  -5  240.48   49.70 
   4   5   5  214.98   52.69 
  -5  -5  -5  343.07   57.19 
   5   5   5  354.86   66.39 
  -6  -5  -5   53.59   40.00 
   6   5   5    0.00   23.30 
  -7  -5  -5  160.38   49.30 
   7   5   5   94.19   33.20 
   9  -6  -5   60.69   30.50 
   8  -6  -5  116.19   38.80 
   7  -6  -5  466.45   66.79 
   6  -6  -5  435.06   67.39 
   5  -6  -5   40.60   26.90 
  -5   6   5   94.89   31.20 
   4  -6  -5  155.18   43.30 
   4  -6  -5   98.99   32.50 
  -4   6   5  113.09   35.50 
   3  -6  -5    0.00   29.00 
   3  -6  -5    0.00   18.40 
  -3   6   5   58.19   27.10 
   2  -6  -5  115.99   37.00 
   2  -6  -5   73.49   23.30 
  -2   6   5   89.49   34.50 
   1  -6  -5    0.00   16.80 
  -1   6   5    0.00   24.20 
   0  -6  -5  339.97   54.09 
   0   6   5  451.85   69.59 
  -1  -6  -5    0.00   18.70 
   1   6   5   40.00   27.10 
  -2  -6  -5  224.98   46.30 
   2   6   5  273.57   55.99 
  -3  -6  -5   63.59   30.20 
   3   6   5    0.00   25.20 
  -4  -6  -5    0.00   23.70 
   4   6   5    0.00   23.70 
  -5  -6  -5    0.00   25.60 
   5   6   5   15.90   26.10 
  -6  -6  -5   39.10   22.20 
   6   6   5   44.70   31.80 
   8  -7  -5    0.00   25.50 
   7  -7  -5    7.10   24.90 
   6  -7  -5  121.89   40.40 
   5  -7  -5  282.37   54.39 
  -5   7   5  304.27   55.19 
   4  -7  -5  453.65   64.09 
   4  -7  -5  357.96   61.29 
  -4   7   5  457.55   66.29 
   3  -7  -5  298.87   50.29 
  -3   7   5  312.17   61.29 
   2  -7  -5  100.19   39.90 
  -2   7   5  160.78   47.00 
   1  -7  -5    0.00   21.70 
  -1   7   5   13.00   26.70 
   0  -7  -5   14.50   28.20 
   0   7   5   21.00   27.20 
  -1  -7  -5   55.29   35.30 
   1   7   5    0.00   23.30 
  -2  -7  -5  262.27   53.79 
   2   7   5  288.77   60.89 
  -3  -7  -5   28.70   22.90 
   3   7   5   25.80   27.80 
  -4  -7  -5  342.57   63.49 
   4   7   5  335.97   64.09 
  -5  -7  -5    0.00   23.70 
   5   7   5   53.49   34.60 
   6  -8  -5   48.20   26.50 
  -5   8   5   12.30   26.90 
   4  -8  -5   10.70   24.80 
  -4   8   5   48.90   28.20 
   3  -8  -5  130.29   39.30 
  -3   8   5  110.69   41.10 
   2  -8  -5  209.18   50.39 
  -2   8   5  141.79   45.20 
   1  -8  -5  175.38   48.90 
  -1   8   5  150.08   49.30 
   0  -8  -5  188.58   50.19 
   0   8   5  160.88   46.70 
  -1  -8  -5   48.10   31.70 
   1   8   5   39.60   27.40 
  -2  -8  -5   15.50   27.80 
   2   8   5    0.80   26.50 
  -3  -8  -5    0.00   22.30 
   3   8   5    0.00   22.70 
   4  -9  -5    0.00   22.30 
  -4   9   5   59.39   33.70 
   3  -9  -5   82.99   39.70 
  -3   9   5  108.59   38.90 
   2  -9  -5    0.00   25.90 
  -2   9   5    0.00   25.60 
   1  -9  -5    0.00   24.00 
  -1   9   5    0.00   25.70 
   0  -9  -5    0.00   24.30 
   0   9   5    0.00   24.10 
  -1  -9  -5   41.60   33.60 
   1   9   5   35.30   32.30 
  -2 -13   6    0.00   28.00 
   1  13  -6    0.00   22.90 
  -1 -13   6   11.90   23.00 
   0  13  -6   60.09   32.90 
   0 -13   6   35.70   27.80 
  -1  13  -6    0.00   18.40 
   1 -13   6   22.80   32.50 
  -2  13  -6  243.18   50.79 
   2 -13   6  151.98   46.20 
  -3  13  -6   47.70   30.10 
   3 -13   6   37.20   39.20 
   5  12  -6    0.00   26.50 
  -5 -12   6    6.50   21.90 
  -5 -12   6   31.10   24.40 
   4  12  -6   43.20   35.40 
  -4 -12   6   26.00   25.70 
  -4 -12   6   54.59   27.60 
   3  12  -6   59.09   36.10 
  -3 -12   6  110.99   44.20 
   2  12  -6  190.38   49.40 
  -2 -12   6  332.77   63.19 
   1  12  -6   33.60   36.40 
  -1 -12   6   43.40   23.80 
   0  12  -6  324.67   59.69 
   0 -12   6  200.08   50.79 
  -1  12  -6    0.00   26.40 
   1 -12   6    0.00   23.10 
  -2  12  -6   24.20   23.10 
   2 -12   6    0.00   20.90 
  -3  12  -6    0.00   19.70 
   3 -12   6   19.20   28.60 
  -4  12  -6  125.59   40.70 
   4 -12   6   71.49   36.00 
  -5  12  -6   27.80   27.20 
   5 -12   6   84.89   36.20 
   6  11  -6   36.00   31.70 
  -6 -11   6   66.19   28.10 
   5  11  -6   85.89   28.70 
  -5 -11   6  117.79   37.90 
   4  11  -6   26.10   29.60 
  -4 -11   6    0.00   23.50 
   3  11  -6    0.00   23.70 
  -3 -11   6    7.80   24.00 
  -3 -11   6   38.60   30.70 
   2  11  -6  103.89   38.40 
  -2 -11   6  101.39   37.50 
   1  11  -6   94.79   34.00 
  -1 -11   6  119.89   34.30 
   0  11  -6  411.16   63.59 
   0 -11   6  374.26   63.19 
  -1  11  -6   63.79   33.70 
   1 -11   6   63.69   31.50 
  -2  11  -6  365.96   61.29 
   2 -11   6  355.76   66.99 
  -3  11  -6    0.00   15.50 
   3 -11   6    0.00   29.10 
  -4  11  -6    0.00   21.80 
  -4  11  -6   67.79   28.90 
   4 -11   6    0.00   19.60 
  -5  11  -6    0.00   24.20 
  -5  11  -6    0.00   20.60 
   5 -11   6   10.70   26.50 
  -6  11  -6  104.49   39.00 
   6 -11   6  147.79   46.70 
  -7  11  -6   18.30   29.50 
   7 -11   6   68.69   30.20 
   7 -11   6   44.20   35.00 
   7  10  -6    0.00   26.50 
   6  10  -6    0.00   19.40 
  -6 -10   6    0.00   19.40 
   5  10  -6  368.46   60.79 
  -5 -10   6  708.53   85.49 
   4  10  -6   76.89   32.70 
  -4 -10   6    0.00   19.00 
   3  10  -6  633.74   77.19 
  -3 -10   6  692.63   81.99 
   2  10  -6   19.10   25.10 
  -2 -10   6    7.90   19.80 
   1  10  -6  118.59   35.20 
  -1 -10   6  143.09   40.40 
   0  10  -6    0.00   21.60 
   0 -10   6   10.60   24.00 
  -1  10  -6   76.79   31.80 
   1 -10   6   34.30   26.80 
  -2  10  -6  339.57   56.59 
  -2  10  -6  325.07   47.80 
   2 -10   6  345.87   55.99 
  -3  10  -6  266.97   46.10 
  -3  10  -6  278.77   51.79 
   3 -10   6  337.97   62.99 
  -4  10  -6  378.26   56.89 
  -4  10  -6  360.16   59.59 
   4 -10   6  441.36   70.89 
  -5  10  -6    0.00   27.60 
   5 -10   6   16.80   27.40 
  -6  10  -6  115.39   41.50 
   6 -10   6   59.79   33.10 
   6 -10   6   93.69   35.80 
  -7  10  -6    0.00   24.30 
   7 -10   6   23.60   30.20 
   7 -10   6    8.00   29.60 
  -8  10  -6   25.00   30.50 
   8 -10   6  158.78   41.60 
   8 -10   6    4.00   28.20 
   8   9  -6  144.49   49.60 
   7   9  -6  362.96   69.99 
   6   9  -6    0.00   23.80 
  -6  -9   6   52.59   23.80 
   5   9  -6   23.30   29.80 
  -5  -9   6  144.99   38.10 
   4   9  -6   12.00   25.70 
  -4  -9   6   31.10   26.60 
   3   9  -6  279.17   51.39 
  -3  -9   6  420.86   62.59 
   2   9  -6    0.00   18.80 
  -2  -9   6    0.00   16.40 
   1   9  -6  586.04   67.69 
  -1  -9   6  779.42   84.49 
   0   9  -6    0.00   12.20 
   0   9  -6   25.80   23.20 
   0  -9   6    0.00   22.20 
  -1   9  -6  526.05   54.99 
  -1   9  -6  513.75   61.79 
   1  -9   6  572.04   73.19 
  -2   9  -6   16.60   17.70 
  -2   9  -6    7.20   20.00 
   2  -9   6   42.90   26.90 
  -3   9  -6    0.00   19.70 
  -3   9  -6    0.00   17.30 
   3  -9   6    0.00   17.50 
  -4   9  -6  247.88   48.10 
   4  -9   6  223.18   50.49 
  -5   9  -6  252.77   52.39 
   5  -9   6  397.66   61.39 
   5  -9   6  366.16   63.09 
  -6   9  -6  678.23   80.19 
   6  -9   6  610.34   80.49 
   6  -9   6  710.23   83.69 
  -7   9  -6   51.09   34.20 
   7  -9   6   42.40   28.00 
   7  -9   6   23.00   24.40 
  -8   9  -6  198.88   52.69 
   8  -9   6  199.38   38.40 
   8  -9   6  193.88   44.40 
   9   8  -6   11.20   30.20 
   8   8  -6    5.50   24.70 
   7   8  -6  161.48   39.30 
   6   8  -6   99.39   35.90 
  -6  -8   6  146.39   32.70 
   5   8  -6  363.56   59.19 
  -5  -8   6  312.17   50.69 
   4   8  -6    0.00   17.40 
  -4  -8   6    0.00   19.00 
   3   8  -6  172.48   39.70 
  -3  -8   6  218.48   45.30 
   2   8  -6  131.59   22.40 
   2   8  -6  151.08   36.40 
  -2  -8   6  140.19   37.50 
   1   8  -6  132.29   25.70 
   1   8  -6  148.59   36.10 
  -1  -8   6  145.09   38.90 
   0   8  -6    0.50   19.10 
   0   8  -6    0.00   15.30 
   0  -8   6    0.00   18.50 
  -1   8  -6 1057.99   63.69 
  -1   8  -6 1113.69   70.39 
   1  -8   6  945.31   87.89 
  -2   8  -6   11.40   18.40 
  -2   8  -6   27.90   22.90 
   2  -8   6   37.50   24.50 
  -3   8  -6  958.30   67.89 
  -3   8  -6 1052.39   71.19 
   3  -8   6 1022.00   74.49 
  -4   8  -6  243.48   47.40 
   4  -8   6  217.68   44.70 
   4  -8   6  168.48   42.50 
  -5   8  -6   31.20   26.60 
   5  -8   6   54.69   30.00 
   5  -8   6   48.60   27.90 
  -6   8  -6    0.00   21.20 
   6  -8   6    1.20   20.10 
   6  -8   6    2.10   17.30 
  -7   8  -6  156.18   47.50 
   7  -8   6  207.98   45.00 
   7  -8   6  197.68   48.30 
  -8   8  -6  274.47   62.29 
   8  -8   6  226.08   50.59 
   8  -8   6  132.39   38.70 
  -9   8  -6   78.39   42.60 
   9  -8   6   89.29   40.40 
  10   7  -6  354.86   65.89 
   9   7  -6    0.30   22.50 
   8   7  -6  183.08   48.30 
   7   7  -6   28.60   24.90 
   6   7  -6    0.00   16.80 
  -6  -7   6    0.00   16.60 
   5   7  -6   47.70   26.20 
  -5  -7   6   39.30   24.80 
   4   7  -6  332.27   35.80 
   4   7  -6  427.76   55.99 
  -4  -7   6  382.46   53.49 
   3   7  -6  278.77   34.10 
   3   7  -6  271.77   43.80 
  -3  -7   6  213.28   42.30 
   2   7  -6  301.97   36.50 
   2   7  -6  279.17   44.20 
  -2  -7   6  310.87   48.20 
   1   7  -6  967.30   61.69 
   1   7  -6 1022.40   53.69 
  -1  -7   6  972.70   68.49 
   0   7  -6    7.80   14.20 
   0   7  -6   28.00   19.30 
   0  -7   6   17.00   18.90 
  -1   7  -6   20.70   18.60 
  -1   7  -6   23.90   18.30 
   1  -7   6   27.40   22.20 
  -2   7  -6    0.00   17.00 
  -2   7  -6   12.30   17.60 
   2  -7   6    6.00   17.80 
  -3   7  -6 1080.29   70.79 
   3  -7   6  941.91   71.49 
   3  -7   6  991.60   65.39 
  -4   7  -6    5.20   21.10 
   4  -7   6    7.30   19.80 
   4  -7   6    2.20   16.70 
  -5   7  -6  488.55   66.59 
   5  -7   6  527.95   65.79 
   5  -7   6  634.94   70.29 
  -6   7  -6  124.99   40.60 
   6  -7   6   73.49   31.10 
   6  -7   6   93.49   31.80 
  -7   7  -6   99.79   39.70 
   7  -7   6   98.69   34.80 
   7  -7   6   59.19   32.20 
  -8   7  -6    6.10   30.40 
   8  -7   6   34.00   26.90 
   8  -7   6    0.00   21.10 
  -9   7  -6    0.20   28.60 
   9  -7   6    3.10   25.40 
  10   6  -6    7.30   24.30 
   9   6  -6    8.40   25.50 
   8   6  -6  564.14   74.79 
   7   6  -6   23.60   23.30 
   6   6  -6  642.74   74.09 
   6   6  -6  617.44   46.70 
  -6  -6   6  671.53   48.30 
   5   6  -6    0.00   12.70 
   5   6  -6   33.70   22.20 
  -5  -6   6    0.00   14.90 
   4   6  -6  160.48   28.70 
   4   6  -6  134.19   32.80 
  -4  -6   6  210.88   37.40 
   3   6  -6  101.29   23.70 
   3   6  -6  111.69   30.20 
  -3  -6   6  120.59   30.80 
   2   6  -6  504.65   51.99 
   2   6  -6  473.25   45.20 
  -2  -6   6  463.95   53.09 
   1   6  -6  324.27   41.90 
   1   6  -6  360.56   40.30 
  -1  -6   6  381.66   48.60 
   0   6  -6  907.81   54.09 
   0   6  -6 1050.99   58.99 
   0  -6   6 1067.39   67.89 
  -1   6  -6 1464.65   67.29 
  -1   6  -6 1543.55   73.99 
   1  -6   6 1567.64   80.19 
  -2   6  -6  473.25   54.09 
   2  -6   6  536.95   59.79 
  -3   6  -6  159.98   36.20 
   3  -6   6   93.59   30.50 
   3  -6   6   67.09   25.00 
  -4   6  -6   13.30   22.40 
   4  -6   6    0.00   17.30 
   4  -6   6   16.50   19.10 
  -5   6  -6  437.76   62.59 
   5  -6   6  354.66   52.89 
   5  -6   6  315.07   48.90 
  -6   6  -6    0.00   22.80 
   6  -6   6   78.49   31.10 
   6  -6   6   35.10   26.80 
  -7   6  -6  569.34   75.89 
   7  -6   6  648.74   72.99 
   7  -6   6  691.23   75.59 
  -8   6  -6    0.00   23.20 
   8  -6   6   69.49   28.70 
   8  -6   6   64.59   26.30 
  -9   6  -6  149.99   44.40 
   9  -6   6  226.58   50.39 
 -10   6  -6   21.50   33.00 
  10  -6   6   20.20   26.90 
  11   5  -6   39.20   28.00 
  10   5  -6  248.18   55.59 
   9   5  -6   65.69   36.20 
   8   5  -6    0.00   16.30 
   8   5  -6    8.50   22.80 
   7   5  -6    0.00   21.40 
   7   5  -6   14.40   18.70 
   6   5  -6  872.71   79.99 
   6   5  -6  857.61   60.59 
  -6  -5   6  848.22   45.70 
   5   5  -6    0.00   13.50 
   5   5  -6   17.80   20.40 
  -5  -5   6    7.10   15.10 
   4   5  -6 2695.83   97.39 
   4   5  -6 2743.43   90.09 
  -4  -5   6 2809.12   90.79 
   3   5  -6   38.50   16.80 
   3   5  -6   22.10   17.90 
  -3  -5   6    7.90   16.70 
   2   5  -6  830.32   50.39 
   2   5  -6  917.61   52.09 
  -2  -5   6  859.71   56.19 
   1   5  -6   62.69   19.60 
   1   5  -6   48.70   20.00 
  -1  -5   6   73.39   23.30 
   0   5  -6  520.75   46.30 
   0   5  -6  482.85   49.30 
   0  -5   6  513.35   52.89 
  -1   5  -6  678.43   60.59 
  -1   5  -6  635.44   54.29 
   1  -5   6  610.94   61.29 
  -2   5  -6 1667.73   80.79 
   2  -5   6 1607.74   66.79 
   2  -5   6 1562.14   79.69 
  -3   5  -6 2046.10   91.59 
   3  -5   6 2110.59   92.29 
   3  -5   6 2099.29   79.49 
  -4   5  -6  337.07   51.49 
   4  -5   6  408.16   53.39 
   4  -5   6  339.47   45.40 
  -5   5  -6  438.56   61.19 
   5  -5   6  522.55   58.39 
   5  -5   6  486.75   59.49 
  -6   5  -6    0.00   22.80 
   6  -5   6   38.00   19.40 
   6  -5   6    0.00   19.30 
  -7   5  -6    0.00   23.60 
   7  -5   6   20.50   24.00 
   7  -5   6    0.00   18.00 
  -8   5  -6   17.40   28.10 
   8  -5   6    0.00   19.80 
   8  -5   6   49.60   32.00 
  -9   5  -6  362.36   66.79 
   9  -5   6  381.86   62.79 
 -10   5  -6    0.00   32.50 
  10  -5   6   38.40   23.40 
  11   4  -6   83.69   36.50 
  10   4  -6   66.69   22.90 
  10   4  -6   76.49   32.90 
   9   4  -6  353.56   60.79 
   9   4  -6  415.06   59.79 
   8   4  -6  332.77   56.89 
   8   4  -6  271.67   47.10 
   7   4  -6  368.36   52.69 
   7   4  -6  334.77   52.29 
   6   4  -6   85.59   30.20 
   6   4  -6  125.79   32.30 
   5   4  -6   66.79   24.80 
   5   4  -6   43.90   22.40 
  -5  -4   6   59.89   18.50 
   4   4  -6  616.34   55.79 
   4   4  -6  527.15   51.69 
  -4  -4   6  578.34   39.60 
   3   4  -6    0.00   11.30 
   3   4  -6    4.50   15.20 
  -3  -4   6   11.70   13.60 
   2   4  -6 1065.69   57.49 
   2   4  -6  987.10   49.60 
  -2  -4   6  994.30   54.99 
   1   4  -6   13.30   13.70 
   1   4  -6   51.99   20.70 
  -1  -4   6   45.10   20.50 
   0   4  -6  501.55   48.60 
   0   4  -6  464.25   39.80 
   0  -4   6  503.65   51.79 
  -1   4  -6  188.08   27.20 
  -1   4  -6  194.18   34.80 
   1  -4   6  170.58   33.60 
  -2   4  -6  114.39   30.40 
   2  -4   6   66.79   20.20 
   2  -4   6   80.59   24.60 
  -3   4  -6    0.00   16.20 
   3  -4   6    0.90   16.60 
   3  -4   6    0.00   12.00 
  -4   4  -6 1077.99   70.89 
   4  -4   6  994.70   65.49 
   4  -4   6  976.90   56.39 
  -5   4  -6  561.14   68.59 
   5  -4   6  623.74   64.69 
   5  -4   6  496.15   53.49 
  -6   4  -6  362.66   58.49 
   6  -4   6  316.17   47.50 
   6  -4   6  313.97   50.09 
  -7   4  -6  188.58   47.60 
   7  -4   6  185.78   41.10 
   7  -4   6  366.16   53.79 
  -8   4  -6  175.18   50.49 
   8  -4   6  136.19   33.50 
   8  -4   6  135.09   36.50 
  -9   4  -6    0.00   26.80 
   9  -4   6    0.00   27.90 
 -10   4  -6    0.00   23.80 
  10  -4   6    0.00   23.10 
  11   3  -6   86.29   36.30 
  10   3  -6   72.19   31.60 
  10   3  -6    3.40   22.30 
   9   3  -6   40.80   24.30 
   9   3  -6    0.00   21.10 
   8   3  -6  144.19   37.30 
   8   3  -6   76.59   32.80 
   7   3  -6  723.63   73.89 
   7   3  -6  649.64   71.49 
   6   3  -6  497.15   55.59 
   6   3  -6  484.65   59.89 
   5   3  -6 2126.59   81.89 
   5   3  -6 2181.28   90.69 
   4   3  -6  804.02   48.70 
   4   3  -6  689.53   51.39 
  -4  -3   6  688.03   40.90 
   3   3  -6   58.79   19.10 
   3   3  -6   20.80   17.70 
  -3  -3   6   36.00   15.20 
   2   3  -6    0.00   12.70 
   2   3  -6   16.40   12.90 
  -2  -3   6    6.70   15.40 
   1   3  -6  691.43   35.50 
   1   3  -6  654.43   47.30 
  -1  -3   6  656.63   46.50 
   0   3  -6  784.52   51.19 
   0   3  -6  802.52   36.40 
   0  -3   6  842.32   52.79 
  -1   3  -6    6.40   16.40 
  -1   3  -6   23.80   12.70 
   1  -3   6   28.20   18.60 
  -2   3  -6 1118.79   64.99 
  -2   3  -6 1070.19   42.00 
   2  -3   6 1118.19   63.79 
   2  -3   6 1077.99   45.70 
  -3   3  -6   10.00   10.00 
  -3   3  -6    0.00   16.50 
   3  -3   6   21.40   13.80 
   3  -3   6    2.30   17.10 
  -4   3  -6   27.90   23.60 
  -4   3  -6   28.70   11.90 
   4  -3   6   64.19   25.70 
   4  -3   6   25.60   17.10 
  -5   3  -6    1.80   10.30 
  -5   3  -6    1.80   20.00 
   5  -3   6    0.00   15.10 
   5  -3   6   36.30   21.40 
  -6   3  -6  145.49   37.60 
   6  -3   6  223.18   37.60 
   6  -3   6  219.08   42.30 
  -7   3  -6  247.88   49.70 
   7  -3   6  216.88   40.10 
   7  -3   6  242.38   47.00 
  -8   3  -6  454.25   71.59 
   8  -3   6  587.44   66.99 
   8  -3   6  527.45   65.79 
  -9   3  -6  219.48   55.19 
   9  -3   6  192.28   42.50 
 -10   3  -6   65.19   39.30 
  10  -3   6  201.68   43.80 
  11   2  -6  330.97   58.39 
  11   2  -6  413.46   67.09 
  10   2  -6   10.60   21.80 
  10   2  -6   38.00   29.90 
   9   2  -6  529.45   68.19 
   9   2  -6  495.95   70.69 
   8   2  -6    0.00   21.40 
   8   2  -6   14.40   19.50 
   7   2  -6   35.00   23.20 
   7   2  -6    7.90   20.00 
   6   2  -6   32.20   20.40 
   6   2  -6   90.59   30.40 
   5   2  -6  771.92   57.59 
   5   2  -6  717.13   48.40 
  -5  -2   6  707.43   33.80 
   4   2  -6 1039.60   61.79 
   4   2  -6 1004.70   49.90 
  -4  -2   6  989.70   46.60 
   3   2  -6 2796.72   95.39 
   3   2  -6 2745.93   69.99 
  -3  -2   6 2713.93   77.59 
   2   2  -6 1027.80   39.30 
   2   2  -6  986.80   56.49 
  -2  -2   6 1003.90   52.19 
   1   2  -6    5.50    8.40 
   1   2  -6    0.00   13.40 
  -1  -2   6    0.70   15.40 
   0   2  -6  299.87   39.60 
   0  -2   6  190.98   33.60 
  -1   2  -6  184.28   33.70 
  -1   2  -6  220.18   29.00 
   1  -2   6  236.28   37.40 
  -2   2  -6  809.92   42.20 
  -2   2  -6  818.32   56.99 
   2  -2   6  830.62   36.30 
   2  -2   6  781.02   55.29 
  -3   2  -6   98.49   29.60 
  -3   2  -6   61.19   20.00 
   3  -2   6   43.80   15.50 
   3  -2   6   24.90   20.80 
  -4   2  -6 1298.37   54.19 
  -4   2  -6 1343.07   77.49 
   4  -2   6 1271.87   74.79 
   4  -2   6 1173.68   53.69 
  -5   2  -6    0.00   12.70 
  -5   2  -6    7.50   22.50 
   5  -2   6   12.50   15.70 
   5  -2   6    0.00   17.50 
  -6   2  -6  167.18   30.70 
  -6   2  -6  188.68   40.60 
   6  -2   6  243.98   39.90 
   6  -2   6  216.98   42.80 
  -7   2  -6   13.00   24.70 
   7  -2   6    0.00   17.60 
   7  -2   6    5.10   21.60 
  -8   2  -6   39.10   37.20 
   8  -2   6    0.00   20.90 
   8  -2   6   17.60   20.50 
  -9   2  -6   90.49   40.40 
   9  -2   6    0.00   30.20 
 -10   2  -6  201.88   51.99 
  10  -2   6  163.38   42.50 
  11   1  -6   40.60   26.60 
  11   1  -6    0.00   26.10 
  10   1  -6    0.00   20.00 
  10   1  -6    5.30   23.40 
   9   1  -6  538.95   74.99 
   9   1  -6  472.25   65.99 
   8   1  -6   20.80   24.40 
   8   1  -6    1.20   15.60 
   7   1  -6  753.22   81.99 
   7   1  -6  829.92   72.49 
   6   1  -6   27.20   23.80 
   6   1  -6   10.80   16.40 
   5   1  -6  349.47   50.09 
   5   1  -6  449.95   45.70 
   4   1  -6   54.89   15.30 
   4   1  -6   24.30   18.80 
  -4  -1   6   63.39   18.00 
   3   1  -6  196.58   22.90 
   3   1  -6  208.38   36.20 
  -3  -1   6  170.88   26.40 
   2   1  -6  587.34   55.09 
  -2  -1   6  645.84   44.30 
   1   1  -6 2597.54   79.49 
   1   1  -6 2683.23   91.09 
  -1  -1   6 2628.64   87.69 
   0   1  -6  961.40   50.69 
   0   1  -6  977.90   57.79 
   0  -1   6  928.71   57.79 
  -1   1  -6 1229.68   63.39 
  -1   1  -6 1235.88   57.69 
   1  -1   6 1155.18   65.99 
  -2   1  -6  225.48   37.90 
  -2   1  -6  249.18   34.90 
   2  -1   6  150.98   33.30 
  -3   1  -6  161.48   35.00 
  -3   1  -6   92.09   24.40 
   3  -1   6  119.89   20.50 
   3  -1   6  130.49   35.00 
  -4   1  -6   91.99   30.20 
  -4   1  -6   70.89   23.00 
   4  -1   6   94.79   30.10 
   4  -1   6   78.19   20.10 
  -5   1  -6   40.10   25.80 
  -5   1  -6   10.30   18.50 
   5  -1   6   49.40   27.20 
   5  -1   6   16.80   17.00 
  -6   1  -6  628.44   62.79 
  -6   1  -6  722.13   76.09 
   6  -1   6  609.04   69.19 
   6  -1   6  638.34   59.89 
  -7   1  -6    0.00   17.50 
  -7   1  -6    8.90   19.20 
   7  -1   6   20.50   21.60 
   7  -1   6    0.00   19.20 
  -8   1  -6  308.97   58.39 
   8  -1   6  381.76   54.79 
   8  -1   6  370.56   60.49 
  -9   1  -6   40.00   29.80 
   9  -1   6   23.40   28.30 
 -10   1  -6    0.00   31.30 
  10  -1   6   45.70   25.40 
  11   0  -6   84.89   37.50 
  11   0  -6   42.60   32.10 
  10   0  -6  102.19   36.10 
  10   0  -6  152.18   43.80 
   9   0  -6   91.49   35.50 
   9   0  -6   13.80   26.60 
   8   0  -6    8.10   21.00 
   8   0  -6   21.00   24.20 
   7   0  -6   62.49   24.10 
   7   0  -6   91.29   35.10 
   6   0  -6  368.36   55.69 
   6   0  -6  453.35   49.30 
   5   0  -6 1378.76   81.79 
   5   0  -6 1586.84   63.69 
  -5   0   6 1491.95   51.39 
   4   0  -6  406.76   51.19 
   4   0  -6  348.57   34.50 
  -4   0   6  331.27   36.20 
   3   0  -6 1915.11   83.29 
   3   0  -6 1839.72   49.30 
  -3   0   6 1898.01   69.99 
   2   0  -6   64.39   22.50 
  -2   0   6   83.69   23.60 
   1   0  -6    0.40   14.90 
   1   0  -6    2.00   13.20 
  -1   0   6    0.00   14.40 
   0   0  -6  242.98   36.90 
   0   0  -6  236.78   36.30 
   0   0   6  258.27   40.10 
  -1   0  -6 1757.82   75.69 
  -1   0  -6 2020.30   76.59 
   1   0   6 2010.80   86.39 
  -2   0  -6  643.14   59.29 
  -2   0  -6  576.74   55.29 
   2   0   6  530.45   59.49 
  -3   0  -6  517.05   52.59 
  -3   0  -6  601.04   60.79 
   3   0   6  571.24   62.79 
   3   0   6  629.14   33.00 
  -4   0  -6   31.10   20.30 
  -4   0  -6   18.50   23.80 
   4   0   6   32.70   16.00 
   4   0   6   22.00   22.50 
  -5   0  -6   16.20   20.20 
  -5   0  -6   30.70   24.70 
   5   0   6    0.00   13.50 
   5   0   6   21.70   24.00 
  -6   0  -6   29.50   21.40 
  -6   0  -6   16.20   25.40 
   6   0   6    0.00   17.00 
   6   0   6   10.00   22.80 
  -7   0  -6   18.10   23.10 
  -7   0  -6    1.50   21.80 
   7   0   6    0.00   20.90 
   7   0   6   42.10   23.70 
  -8   0  -6  309.37   51.39 
  -8   0  -6  329.57   56.09 
   8   0   6  259.47   47.50 
   8   0   6  262.87   41.80 
  -9   0  -6   24.40   29.50 
   9   0   6   18.50   25.10 
  11  -1  -6   63.59   32.20 
  11  -1  -6    0.00   20.90 
  10  -1  -6  393.46   63.09 
  10  -1  -6  314.67   57.89 
   9  -1  -6   64.39   29.10 
   9  -1  -6   52.29   29.90 
   8  -1  -6  415.16   68.79 
   8  -1  -6  487.05   58.89 
   7  -1  -6  326.47   45.50 
   7  -1  -6  228.68   49.90 
   6  -1  -6    0.00   14.90 
   6  -1  -6    8.50   21.20 
   5  -1  -6  219.58   42.60 
   5  -1  -6  212.98   31.10 
  -5   1   6  208.28   28.40 
   4  -1  -6   98.49   28.90 
   4  -1  -6  126.49   22.60 
  -4   1   6  129.19   26.10 
   3  -1  -6 2719.73  100.79 
  -3   1   6 2642.64   87.19 
   2  -1  -6   58.69   23.50 
   2  -1  -6   84.19   26.80 
  -2   1   6   93.69   25.10 
   1  -1  -6 1373.96   69.69 
   1  -1  -6 1324.37   69.59 
  -1   1   6 1443.06   72.59 
   0  -1  -6   96.39   27.10 
   0  -1  -6   82.29   25.10 
   0   1   6   46.90   23.30 
  -1  -1  -6  327.47   44.80 
  -1  -1  -6  276.17   39.40 
   1   1   6  277.07   44.80 
  -2  -1  -6  105.49   26.40 
  -2  -1  -6   81.39   26.40 
   2   1   6   68.09   28.20 
  -3  -1  -6  890.31   60.29 
  -3  -1  -6  891.21   58.19 
   3   1   6  902.01   39.50 
   3   1   6  951.20   69.19 
  -4  -1  -6   61.19   25.40 
  -4  -1  -6  102.49   33.30 
   4   1   6   11.20   24.50 
   4   1   6   75.59   18.50 
  -5  -1  -6  926.51   68.39 
  -5  -1  -6  921.71   63.29 
   5   1   6  963.30   54.59 
   5   1   6  882.81   84.89 
  -6  -1  -6  306.77   50.79 
  -6  -1  -6  253.27   49.50 
   6   1   6  206.38   46.70 
   6   1   6  217.68   33.90 
  -7  -1  -6  236.18   48.80 
  -7  -1  -6  188.68   40.00 
   7   1   6  198.78   49.00 
  -8  -1  -6    0.00   20.00 
   8   1   6    0.00   23.60 
  11  -2  -6   90.79   40.30 
  11  -2  -6    0.00   22.60 
  10  -2  -6   46.70   25.50 
  10  -2  -6    9.80   20.60 
   9  -2  -6   26.90   22.90 
   9  -2  -6    4.00   22.90 
   8  -2  -6  438.06   58.09 
   8  -2  -6  344.37   60.89 
   7  -2  -6   79.59   31.60 
   7  -2  -6   61.09   24.10 
   6  -2  -6  780.02   84.89 
   6  -2  -6  769.22   51.99 
   5  -2  -6  545.45   48.10 
   5  -2  -6  447.46   61.79 
  -5   2   6  498.25   47.20 
   4  -2  -6  192.08   25.70 
   4  -2  -6  213.48   42.60 
  -4   2   6  186.88   33.00 
   3  -2  -6   58.69   22.20 
   3  -2  -6    1.50   17.60 
  -3   2   6   22.60   20.30 
   2  -2  -6  180.18   36.00 
   2  -2  -6  181.38   35.10 
  -2   2   6  167.78   35.80 
   1  -2  -6  637.44   63.19 
   1  -2  -6  713.83   65.09 
  -1   2   6  617.24   62.89 
   0  -2  -6   60.09   26.10 
   0  -2  -6   95.49   27.70 
   0   2   6  108.49   30.40 
  -1  -2  -6 1120.09   64.39 
  -1  -2  -6 1215.08   70.09 
   1   2   6 1170.08   74.79 
  -2  -2  -6   69.09   25.90 
  -2  -2  -6   57.69   22.40 
   2   2   6   24.30   23.90 
  -3  -2  -6  366.76   52.69 
  -3  -2  -6  373.26   48.90 
   3   2   6  337.97   54.39 
  -4  -2  -6    0.00   18.00 
  -4  -2  -6    2.20   19.60 
   4   2   6    0.00   22.40 
  -5  -2  -6  112.39   31.40 
  -5  -2  -6   62.99   20.00 
   5   2   6   35.30   29.60 
  -6  -2  -6    0.80   21.40 
  -6  -2  -6   19.60   19.90 
   6   2   6    0.00   22.90 
  -7  -2  -6  302.57   52.89 
   7   2   6  221.28   50.29 
  -8  -2  -6   58.09   31.90 
   8   2   6   94.79   38.00 
  -9  -2  -6  115.09   35.30 
  10  -3  -6  438.76   71.99 
  10  -3  -6  553.94   70.99 
   9  -3  -6   41.40   30.20 
   9  -3  -6   53.99   27.20 
   8  -3  -6   67.99   26.90 
   8  -3  -6   76.29   35.20 
   7  -3  -6   97.99   29.60 
   7  -3  -6    6.10   23.80 
   6  -3  -6  177.28   44.50 
   6  -3  -6  158.48   32.90 
   5  -3  -6    5.80   16.60 
   5  -3  -6    5.20   18.30 
  -5   3   6   60.59   24.10 
   4  -3  -6  884.81   67.69 
  -4   3   6  847.02   60.69 
   3  -3  -6  291.67   49.30 
   3  -3  -6  355.56   51.99 
  -3   3   6  267.87   44.30 
   2  -3  -6  312.77   51.09 
   2  -3  -6  272.77   45.30 
  -2   3   6  264.37   46.20 
   1  -3  -6  182.28   36.60 
   1  -3  -6  169.78   39.60 
  -1   3   6  141.09   38.20 
   0  -3  -6   21.50   20.70 
   0  -3  -6   13.40   18.20 
   0   3   6   20.10   21.60 
  -1  -3  -6  101.49   32.60 
  -1  -3  -6  156.08   35.30 
   1   3   6  139.89   41.20 
  -2  -3  -6    5.30   17.70 
  -2  -3  -6   24.30   24.20 
   2   3   6    3.10   24.90 
  -3  -3  -6  717.63   78.59 
  -3  -3  -6  619.84   58.99 
   3   3   6  612.84   76.49 
  -4  -3  -6   34.90   18.40 
  -4  -3  -6    9.30   21.90 
   4   3   6   10.20   24.40 
  -5  -3  -6  337.37   57.69 
   5   3   6  238.78   53.19 
  -6  -3  -6    0.00   20.80 
   6   3   6   45.20   33.20 
  -7  -3  -6   21.10   29.20 
   7   3   6   28.40   29.20 
  -8  -3  -6    0.00   23.20 
   8   3   6    0.00   25.50 
  10  -4  -6  126.49   34.90 
   9  -4  -6   60.09   30.10 
   8  -4  -6  523.85   81.79 
   7  -4  -6    3.60   24.60 
   6  -4  -6  104.09   39.00 
   5  -4  -6   40.70   21.70 
  -5   4   6    0.00   19.90 
   4  -4  -6  220.08   45.20 
   4  -4  -6  179.78   42.00 
  -4   4   6  242.98   43.70 
   3  -4  -6    8.70   18.30 
   3  -4  -6    0.00   14.50 
  -3   4   6    0.00   20.30 
   2  -4  -6  833.12   62.69 
   2  -4  -6  819.02   81.19 
  -2   4   6  865.71   82.89 
   1  -4  -6  143.09   38.30 
   1  -4  -6  235.98   40.70 
  -1   4   6  196.78   46.40 
   0  -4  -6  744.23   69.19 
   0  -4  -6  685.23   77.79 
   0   4   6  712.03   80.89 
  -1  -4  -6  153.28   38.10 
  -1  -4  -6  124.99   29.20 
   1   4   6  135.59   41.80 
  -2  -4  -6   76.89   24.30 
  -2  -4  -6  153.08   41.40 
   2   4   6  106.89   40.20 
  -3  -4  -6   24.60   23.80 
   3   4   6    7.80   25.10 
  -4  -4  -6   56.89   26.70 
   4   4   6   85.59   37.90 
  -5  -4  -6  187.18   45.30 
   5   4   6  235.68   53.59 
  -6  -4  -6   67.99   29.20 
   6   4   6   83.69   35.40 
  -7  -4  -6  398.96   70.89 
   7   4   6  321.97   61.79 
   9  -5  -6   13.80   27.40 
   8  -5  -6   36.30   23.90 
   7  -5  -6   38.20   28.60 
   6  -5  -6  618.94   83.59 
   5  -5  -6   59.89   32.50 
  -5   5   6  211.48   41.50 
   4  -5  -6  487.25   68.89 
   4  -5  -6  555.74   73.49 
  -4   5   6  505.75   63.19 
   3  -5  -6   30.60   26.30 
   3  -5  -6   41.80   27.30 
  -3   5   6   74.29   33.80 
   2  -5  -6   27.80   21.40 
   2  -5  -6   23.60   23.20 
  -2   5   6   17.60   24.80 
   1  -5  -6    0.00   17.00 
   1  -5  -6    0.00   15.40 
  -1   5   6    5.30   22.20 
   0  -5  -6  336.57   46.10 
   0  -5  -6  286.37   53.19 
   0   5   6  326.67   57.09 
  -1  -5  -6  246.78   52.89 
   1   5   6  158.88   44.30 
  -2  -5  -6  939.81   94.69 
   2   5   6  804.42   96.79 
  -3  -5  -6  198.58   47.90 
   3   5   6  165.18   48.00 
  -4  -5  -6   88.59   35.00 
   4   5   6   90.89   35.10 
  -5  -5  -6    0.00   21.80 
   5   5   6   69.79   37.40 
  -6  -5  -6    0.00   23.40 
   6   5   6   44.80   27.00 
   8  -6  -6   59.89   27.60 
   7  -6  -6   45.20   29.60 
   6  -6  -6    8.40   22.60 
   5  -6  -6   24.20   24.20 
  -5   6   6   21.20   21.00 
   4  -6  -6  230.78   52.49 
   4  -6  -6  223.08   47.10 
  -4   6   6  259.47   48.70 
   3  -6  -6   46.10   31.20 
   3  -6  -6   82.69   24.90 
  -3   6   6   88.19   32.70 
   2  -6  -6  357.96   55.99 
   2  -6  -6  350.76   61.29 
  -2   6   6  266.47   54.69 
   1  -6  -6    0.00   20.20 
  -1   6   6   24.10   25.40 
   0  -6  -6   57.09   30.70 
   0   6   6   96.29   36.40 
  -1  -6  -6    0.00   20.40 
   1   6   6   32.80   26.60 
  -2  -6  -6    8.70   24.30 
   2   6   6    0.00   23.30 
  -3  -6  -6   10.00   23.10 
   3   6   6   13.60   26.60 
  -4  -6  -6  301.67   62.69 
   4   6   6  359.06   68.69 
  -5  -6  -6  170.68   45.80 
   5   6   6  148.29   43.10 
   7  -7  -6  209.88   47.80 
   6  -7  -6    0.00   22.90 
   5  -7  -6  161.78   40.40 
  -5   7   6  196.88   43.00 
   4  -7  -6    0.00   22.50 
  -4   7   6    0.00   26.70 
   3  -7  -6   15.80   28.00 
  -3   7   6    0.00   30.70 
   2  -7  -6  104.39   39.30 
  -2   7   6   54.49   35.50 
   1  -7  -6  107.09   38.20 
  -1   7   6   88.09   37.40 
   0  -7  -6  125.89   37.10 
   0   7   6  340.27   69.29 
  -1  -7  -6    0.00   24.70 
   1   7   6    7.70   29.40 
  -2  -7  -6  135.09   42.70 
   2   7   6  217.48   53.29 
  -3  -7  -6   96.79   38.50 
   3   7   6   52.19   36.20 
  -4  -7  -6    0.00   26.30 
   4   7   6   23.40   32.60 
   4  -8  -6    0.00   24.30 
  -4   8   6    0.00   22.40 
   3  -8  -6  175.58   45.00 
  -3   8   6  107.49   39.40 
   2  -8  -6    0.00   27.00 
  -2   8   6   37.10   27.10 
   1  -8  -6   18.30   31.00 
  -1   8   6    3.20   29.30 
   0  -8  -6   51.29   26.10 
   0   8   6   15.00   28.40 
  -1  -8  -6   62.89   33.50 
   1   8   6   70.89   35.50 
   2  13  -7  142.89   42.50 
  -2 -13   7  169.98   43.50 
   1  13  -7   14.00   32.10 
  -1 -13   7   37.00   30.60 
   0  13  -7  217.08   53.29 
   0 -13   7  201.98   49.99 
  -1  13  -7   43.90   32.80 
   1 -13   7   13.30   31.10 
  -2  13  -7   10.30   23.20 
   2 -13   7   26.50   27.10 
  -3  13  -7   33.10   27.70 
   3 -13   7    0.00   26.50 
   5  12  -7  110.89   43.40 
  -5 -12   7  206.08   44.30 
   4  12  -7   28.10   36.30 
  -4 -12   7   18.00   26.40 
   3  12  -7  150.18   45.70 
  -3 -12   7   22.00   30.50 
   2  12  -7    0.00   22.50 
  -2 -12   7    0.00   23.20 
   1  12  -7    7.80   24.40 
  -1 -12   7   18.30   23.70 
   0  12  -7  236.68   49.90 
   0 -12   7  350.36   62.19 
  -1  12  -7   23.40   26.10 
   1 -12   7   39.30   25.30 
  -2  12  -7  609.34   81.19 
   2 -12   7  568.74   87.79 
  -3  12  -7   43.20   27.70 
   3 -12   7    0.00   26.60 
  -4  12  -7  148.09   38.80 
   4 -12   7   99.29   40.00 
  -5  12  -7   22.50   24.90 
   5 -12   7   74.79   37.30 
   6  11  -7   22.30   29.80 
   5  11  -7   34.90   32.10 
  -5 -11   7   91.29   38.00 
   4  11  -7   77.99   33.50 
  -4 -11   7   26.40   29.20 
   3  11  -7  391.06   66.79 
  -3 -11   7  380.56   65.59 
   2  11  -7   46.90   29.80 
  -2 -11   7  127.99   42.80 
   1  11  -7  212.88   48.50 
  -1 -11   7  232.98   51.39 
   0  11  -7  105.69   38.80 
   0 -11   7  141.59   41.40 
  -1  11  -7   26.40   21.40 
   1 -11   7    0.00   17.40 
  -2  11  -7   92.79   35.60 
   2 -11   7  140.09   46.00 
  -3  11  -7    2.80   19.00 
  -3  11  -7    0.00   20.10 
   3 -11   7   32.60   49.20 
  -4  11  -7  291.87   49.30 
  -4  11  -7  242.38   50.59 
   4 -11   7  370.06   67.39 
  -5  11  -7   23.40   21.40 
  -5  11  -7    0.00   19.60 
   5 -11   7    0.00   23.00 
  -6  11  -7  105.69   41.50 
  -6  11  -7  158.38   43.40 
   6 -11   7  170.08   49.60 
   7  10  -7  214.98   50.29 
   6  10  -7   15.10   29.60 
  -6 -10   7    8.80   23.50 
   5  10  -7  152.78   46.40 
  -5 -10   7   94.29   38.00 
   4  10  -7   59.69   30.00 
  -4 -10   7    0.00   21.30 
   3  10  -7   35.00   27.20 
  -3 -10   7   84.39   27.40 
   2  10  -7   55.09   30.60 
  -2 -10   7   68.49   28.10 
   1  10  -7  358.06   58.19 
  -1 -10   7  408.96   63.79 
   0  10  -7   18.50   24.10 
   0 -10   7    0.00   17.70 
  -1  10  -7  674.53   65.29 
  -1  10  -7  743.53   79.69 
   1 -10   7  700.03   84.69 
  -2  10  -7  130.49   36.90 
  -2  10  -7  147.99   37.40 
   2 -10   7   76.89   36.00 
  -3  10  -7   37.80   25.60 
  -3  10  -7    0.50   21.80 
   3 -10   7   21.10   21.70 
  -4  10  -7   30.40   25.10 
  -4  10  -7   20.80   27.80 
   4 -10   7    0.00   22.30 
  -5  10  -7  112.89   36.60 
   5 -10   7   37.40   28.30 
  -6  10  -7  222.78   54.39 
   6 -10   7  122.59   37.00 
   6 -10   7  171.88   47.60 
  -7  10  -7   28.90   27.80 
   7 -10   7   63.79   37.20 
   7 -10   7   64.39   31.40 
   8   9  -7   57.99   32.20 
   7   9  -7    0.00   22.90 
   6   9  -7  117.79   36.70 
  -6  -9   7  152.48   37.80 
   5   9  -7  590.44   76.89 
  -5  -9   7  639.84   74.59 
   4   9  -7  422.36   65.79 
  -4  -9   7  338.87   55.49 
   3   9  -7  628.24   73.49 
  -3  -9   7  682.13   79.69 
   2   9  -7   43.20   26.40 
  -2  -9   7   17.70   22.90 
   1   9  -7   78.69   31.10 
   1   9  -7  107.09   25.90 
  -1  -9   7   58.09   30.70 
   0   9  -7   31.60   19.00 
   0   9  -7    0.00   17.70 
   0  -9   7    0.00   21.10 
  -1   9  -7  413.96   51.79 
  -1   9  -7  548.45   66.39 
   1  -9   7  542.65   71.89 
  -2   9  -7  142.49   36.60 
  -2   9  -7   72.29   29.10 
   2  -9   7   29.30   27.20 
  -3   9  -7  942.41   70.39 
  -3   9  -7  886.01   86.69 
   3  -9   7  779.02   88.19 
  -4   9  -7  197.28   42.50 
  -4   9  -7  229.48   46.70 
   4  -9   7  124.69   38.90 
  -5   9  -7   71.09   35.20 
   5  -9   7   34.10   25.40 
   5  -9   7   58.89   31.00 
  -6   9  -7    0.00   22.60 
   6  -9   7   53.59   27.40 
   6  -9   7   23.80   25.00 
  -7   9  -7   39.20   31.60 
   7  -9   7    0.00   24.40 
   7  -9   7    0.00   22.20 
  -8   9  -7  165.68   48.50 
   8  -9   7   98.29   29.00 
   8  -9   7  148.69   44.10 
   9   8  -7    0.00   23.90 
   8   8  -7  236.68   54.39 
   7   8  -7   20.10   27.70 
   6   8  -7  204.98   46.70 
  -6  -8   7  137.89   31.30 
   5   8  -7   42.00   27.70 
  -5  -8   7   18.00   24.70 
   4   8  -7   54.89   32.40 
  -4  -8   7   62.89   29.40 
   3   8  -7  651.23   44.30 
   3   8  -7  559.74   65.59 
  -3  -8   7  568.54   69.59 
   2   8  -7  322.07   50.69 
   2   8  -7  252.67   36.60 
  -2  -8   7  310.67   53.09 
   1   8  -7  664.13   68.79 
   1   8  -7  727.33   51.89 
  -1  -8   7  782.72   79.09 
   0   8  -7  103.39   29.70 
   0   8  -7  157.38   32.40 
   0  -8   7  105.89   35.00 
  -1   8  -7  325.57   47.40 
  -1   8  -7  375.16   53.19 
   1  -8   7  345.57   55.89 
  -2   8  -7  274.27   47.20 
  -2   8  -7  325.97   49.10 
   2  -8   7  242.58   48.40 
  -3   8  -7  263.77   48.30 
  -3   8  -7  159.98   38.40 
   3  -8   7  319.37   56.69 
  -4   8  -7   74.39   32.20 
   4  -8   7  160.48   42.40 
   4  -8   7  164.38   40.40 
  -5   8  -7 1098.79   83.09 
   5  -8   7  993.30   91.19 
   5  -8   7  935.21   93.89 
  -6   8  -7  168.98   44.80 
   6  -8   7  198.28   44.20 
   6  -8   7  267.27   53.49 
  -7   8  -7  234.08   53.29 
   7  -8   7  325.17   55.49 
   7  -8   7  304.07   56.79 
  -8   8  -7   77.49   41.60 
   8  -8   7  113.49   38.20 
   8  -8   7    0.70   26.20 
  -9   8  -7    0.00   46.70 
   9  -8   7   14.00   25.20 
  10   7  -7    0.00   27.80 
   9   7  -7  103.59   33.20 
   8   7  -7  185.68   48.70 
   7   7  -7    0.00   24.10 
   6   7  -7  588.94   74.19 
  -6  -7   7  481.65   56.09 
   5   7  -7   77.79   34.80 
   5   7  -7  108.59   25.20 
  -5  -7   7  124.09   33.80 
   4   7  -7  438.26   48.00 
   4   7  -7  369.06   53.79 
  -4  -7   7  563.14   62.69 
   3   7  -7  112.29   33.20 
   3   7  -7  120.09   27.00 
  -3  -7   7  200.28   39.80 
   2   7  -7   57.79   21.20 
   2   7  -7    7.20   21.20 
  -2  -7   7   31.30   25.40 
   1   7  -7  100.59   25.80 
   1   7  -7  151.88   33.10 
  -1  -7   7   83.99   29.40 
   0   7  -7  716.33   64.89 
   0   7  -7  724.53   54.09 
   0  -7   7  693.53   72.19 
  -1   7  -7 1782.72   81.99 
  -1   7  -7 1739.03   84.79 
   1  -7   7 1798.12   94.69 
  -2   7  -7  493.05   57.09 
  -2   7  -7  421.46   55.89 
   2  -7   7  398.96   56.89 
  -3   7  -7 1080.99   74.29 
   3  -7   7 1063.19   75.09 
  -4   7  -7  111.19   34.90 
   4  -7   7  125.69   38.00 
   4  -7   7  114.89   32.60 
  -5   7  -7   15.60   24.20 
   5  -7   7   35.10   24.20 
   5  -7   7    0.00   19.50 
  -6   7  -7   17.80   25.90 
   6  -7   7   18.10   21.50 
   6  -7   7    0.10   22.00 
  -7   7  -7  352.16   67.19 
   7  -7   7  274.97   52.69 
   7  -7   7  356.46   56.19 
  -8   7  -7    0.00   23.70 
   8  -7   7   89.99   33.60 
   8  -7   7   51.59   29.30 
  -9   7  -7   88.19   41.30 
   9  -7   7   67.69   32.00 
  10   6  -7  340.57   64.19 
   9   6  -7   49.90   32.60 
   8   6  -7  261.27   54.99 
   7   6  -7   26.20   16.20 
   7   6  -7    0.00   19.90 
   6   6  -7   59.59   25.70 
   6   6  -7   31.50   26.40 
   5   6  -7    3.70   18.00 
   5   6  -7    5.40   16.20 
  -5  -6   7    3.30   16.30 
   4   6  -7 1020.90   68.29 
   4   6  -7 1035.00   61.69 
  -4  -6   7 1060.29   65.09 
   3   6  -7    0.00   15.70 
   3   6  -7    7.40   18.90 
  -3  -6   7   22.50   19.10 
   2   6  -7 1442.16   70.79 
   2   6  -7 1472.05   70.79 
  -2  -6   7 1549.74   80.29 
   1   6  -7  354.56   44.50 
   1   6  -7  374.66   46.70 
  -1  -6   7  414.76   53.69 
   0   6  -7  159.18   32.10 
   0   6  -7  167.98   31.90 
   0  -6   7  154.08   34.60 
  -1   6  -7  130.59   32.00 
  -1   6  -7  115.49   26.70 
   1  -6   7  141.69   33.90 
  -2   6  -7  425.96   49.40 
  -2   6  -7  527.15   62.19 
   2  -6   7  306.67   47.60 
  -3   6  -7 1200.88   77.39 
   3  -6   7 1183.78   66.09 
   3  -6   7 1049.00   74.79 
  -4   6  -7  179.48   43.10 
   4  -6   7  132.39   33.10 
   4  -6   7  117.09   35.50 
  -5   6  -7  573.54   72.69 
   5  -6   7  565.04   63.59 
   5  -6   7  513.65   68.59 
  -6   6  -7   55.79   36.30 
   6  -6   7   25.50   22.30 
   6  -6   7   55.89   26.50 
  -7   6  -7   39.80   33.90 
   7  -6   7   37.30   26.70 
   7  -6   7    7.10   24.00 
  -8   6  -7    9.60   25.20 
   8  -6   7   48.40   26.10 
   8  -6   7   49.90   27.50 
  -9   6  -7   74.19   36.60 
   9  -6   7  138.39   41.90 
  10   5  -7   56.49   34.40 
   9   5  -7   97.19   34.50 
   9   5  -7  114.09   26.90 
   8   5  -7  269.67   45.60 
   8   5  -7  186.18   46.30 
   7   5  -7  185.28   38.40 
   7   5  -7  240.98   47.50 
   6   5  -7  707.53   69.89 
   6   5  -7  663.43   69.19 
   5   5  -7  125.69   31.50 
   5   5  -7  115.39   30.30 
  -5  -5   7   89.39   24.30 
   4   5  -7   75.29   26.60 
   4   5  -7   69.29   25.00 
  -4  -5   7   45.80   20.30 
   3   5  -7  120.29   28.40 
   3   5  -7  146.49   31.10 
  -3  -5   7  131.59   30.00 
   2   5  -7 1205.78   66.39 
   2   5  -7 1289.97   60.29 
  -2  -5   7 1158.18   65.89 
   1   5  -7  323.27   42.70 
   1   5  -7  330.77   39.00 
  -1  -5   7  367.76   48.70 
   0   5  -7 1829.32   68.29 
   0   5  -7 1900.11   80.79 
   0  -5   7 1927.01   88.09 
  -1   5  -7  474.85   54.99 
  -1   5  -7  548.85   48.10 
   1  -5   7  545.15   59.49 
  -2   5  -7  498.45   59.49 
   2  -5   7  598.14   64.29 
  -3   5  -7   66.49   28.40 
   3  -5   7   28.70   24.00 
   3  -5   7   84.99   24.70 
  -4   5  -7   41.60   25.60 
   4  -5   7   55.69   28.10 
   4  -5   7   17.10   20.80 
  -5   5  -7   73.09   31.70 
   5  -5   7   70.79   26.20 
   5  -5   7   72.59   29.80 
  -6   5  -7  127.59   40.80 
   6  -5   7  190.58   42.00 
   6  -5   7   87.19   29.70 
  -7   5  -7  749.82   89.39 
   7  -5   7  553.14   71.79 
   7  -5   7  538.55   66.39 
  -8   5  -7    0.00   32.40 
   8  -5   7    7.70   29.10 
   8  -5   7    0.70   23.50 
  -9   5  -7  133.79   47.00 
   9  -5   7  166.18   43.60 
  11   4  -7  193.58   49.70 
  10   4  -7    0.00   23.50 
  10   4  -7   27.60   23.90 
   9   4  -7   34.40   26.00 
   9   4  -7    0.00   19.90 
   8   4  -7   27.80   24.10 
   8   4  -7   16.50   25.70 
   7   4  -7  169.28   41.60 
   7   4  -7   75.79   29.10 
   6   4  -7  720.43   69.29 
   6   4  -7  815.82   78.39 
   5   4  -7 1172.18   70.79 
   5   4  -7 1271.57   68.19 
  -5  -4   7 1071.69   53.39 
   4   4  -7 2444.56   87.09 
   4   4  -7 2385.26   95.59 
  -4  -4   7 2594.64   83.89 
   3   4  -7  767.82   55.89 
   3   4  -7  819.22   50.19 
  -3  -4   7  842.42   52.69 
   2   4  -7  613.64   59.49 
   2   4  -7  508.75   45.00 
  -2  -4   7  500.95   52.29 
   1   4  -7    0.00   11.80 
   1   4  -7    4.30   16.50 
  -1  -4   7    5.90   17.90 
   0   4  -7  156.08   23.10 
   0   4  -7  112.79   28.70 
   0  -4   7  104.59   28.10 
  -1   4  -7   28.30   14.10 
  -1   4  -7   36.20   22.40 
   1  -4   7    0.00   15.60 
  -2   4  -7 1750.32   85.29 
   2  -4   7 1597.04   81.49 
   2  -4   7 1741.83   63.09 
  -3   4  -7  179.08   39.10 
   3  -4   7  228.48   40.80 
   3  -4   7  208.68   31.70 
  -4   4  -7  304.07   51.79 
   4  -4   7  469.75   49.30 
   4  -4   7  489.95   61.39 
  -5   4  -7   64.99   30.10 
   5  -4   7   62.39   22.40 
   5  -4   7   86.49   31.40 
  -6   4  -7   39.00   28.00 
   6  -4   7   61.89   25.30 
   6  -4   7   71.79   27.70 
  -7   4  -7  100.49   38.60 
   7  -4   7   53.09   25.80 
   7  -4   7   92.49   32.70 
  -8   4  -7   20.90   27.60 
   8  -4   7   23.70   24.20 
   8  -4   7    0.00   22.40 
  -9   4  -7  235.48   54.79 
   9  -4   7   69.99   33.60 
  11   3  -7  136.49   41.00 
  11   3  -7  132.89   31.00 
  10   3  -7    0.00   22.00 
  10   3  -7    0.00   22.90 
   9   3  -7  698.63   83.29 
   9   3  -7  527.85   70.49 
   8   3  -7    7.40   21.60 
   8   3  -7    0.00   19.50 
   7   3  -7  485.05   66.59 
   7   3  -7  414.26   57.69 
   6   3  -7   48.40   26.00 
   6   3  -7   26.80   21.20 
   5   3  -7   22.00   17.30 
   5   3  -7    0.00   16.90 
  -5  -3   7    0.00   11.90 
   4   3  -7  524.45   57.99 
   4   3  -7  559.24   49.60 
  -4  -3   7  530.35   48.80 
   3   3  -7  857.01   45.70 
   3   3  -7  925.31   59.79 
  -3  -3   7  902.21   53.59 
   2   3  -7 1394.76   72.09 
   2   3  -7 1357.26   50.79 
  -2  -3   7 1306.07   65.49 
   1   3  -7  292.57   41.60 
   1   3  -7  279.97   27.90 
  -1  -3   7  238.28   37.90 
   0   3  -7  278.87   41.80 
   0   3  -7  294.67   27.80 
   0  -3   7  263.57   39.60 
  -1   3  -7   93.49   18.10 
  -1   3  -7   39.30   18.20 
   1  -3   7   42.60   21.40 
  -2   3  -7   45.30   22.80 
  -2   3  -7   45.20   17.00 
   2  -3   7   64.29   16.20 
   2  -3   7   30.80   21.90 
  -3   3  -7    0.00   16.90 
  -3   3  -7    8.90   12.50 
   3  -3   7   33.80   23.80 
   3  -3   7    3.60   12.90 
  -4   3  -7  821.92   79.69 
  -4   3  -7  791.52   42.00 
   4  -3   7  799.42   76.59 
   4  -3   7  869.21   49.70 
  -5   3  -7  132.19   37.80 
   5  -3   7  114.29   28.90 
   5  -3   7   80.79   29.80 
  -6   3  -7  865.51   89.09 
   6  -3   7  845.82   81.49 
   6  -3   7  889.91   59.59 
  -7   3  -7   70.09   33.00 
   7  -3   7   87.99   32.10 
   7  -3   7  109.59   37.90 
  -8   3  -7  100.19   39.20 
   8  -3   7   76.69   29.00 
   8  -3   7   63.99   32.40 
  -9   3  -7    1.70   27.60 
   9  -3   7   37.70   32.90 
  11   2  -7   17.40   28.90 
  11   2  -7    8.60   26.80 
  10   2  -7    0.00   23.00 
  10   2  -7    0.00   20.20 
   9   2  -7  117.59   37.00 
   9   2  -7  138.79   40.90 
   8   2  -7   51.79   28.20 
   8   2  -7   13.00   20.00 
   7   2  -7  711.63   80.09 
   7   2  -7  623.14   63.89 
   6   2  -7    5.30   17.90 
   6   2  -7    0.00   13.10 
   5   2  -7  894.31   54.29 
   5   2  -7 1108.59   70.49 
  -5  -2   7  854.41   44.00 
   4   2  -7   69.49   24.80 
   4   2  -7   23.80   13.70 
  -4  -2   7   21.70   15.60 
   3   2  -7    0.00    9.00 
   3   2  -7    7.90   17.50 
  -3  -2   7    0.00   13.90 
   2   2  -7  189.48   19.90 
   2   2  -7  167.98   33.40 
  -2  -2   7  118.39   28.70 
   1   2  -7  660.73   62.69 
  -1  -2   7  720.43   53.19 
   0   2  -7 1988.60   70.49 
   0   2  -7 1997.60   86.09 
   0  -2   7 2070.79   85.09 
  -1   2  -7  784.82   47.20 
  -1   2  -7  798.22   57.29 
   1  -2   7  896.81   59.99 
  -2   2  -7  626.34   64.39 
  -2   2  -7  541.15   39.30 
   2  -2   7  583.04   30.20 
   2  -2   7  517.65   58.39 
  -3   2  -7  227.58   42.40 
  -3   2  -7  194.58   31.20 
   3  -2   7  226.88   27.70 
   3  -2   7  143.49   36.10 
  -4   2  -7   23.90   25.60 
  -4   2  -7   82.19   21.60 
   4  -2   7    8.00   20.80 
   4  -2   7   55.39   18.20 
  -5   2  -7   48.40   17.10 
  -5   2  -7    6.00   22.70 
   5  -2   7    5.00   16.30 
   5  -2   7    0.00   17.60 
  -6   2  -7  337.57   58.69 
   6  -2   7  366.06   57.79 
   6  -2   7  430.76   49.70 
  -7   2  -7    0.00   26.70 
   7  -2   7    9.40   21.00 
   7  -2   7   20.40   24.40 
  -8   2  -7  949.21   98.59 
   8  -2   7  817.92   77.79 
   8  -2   7  802.72   83.59 
  -9   2  -7   30.50   31.20 
   9  -2   7   38.50   25.50 
  11   1  -7  109.29   31.00 
  11   1  -7  230.38   51.99 
  10   1  -7  252.17   52.79 
  10   1  -7  253.97   47.50 
   9   1  -7  238.48   50.29 
   9   1  -7  374.16   70.89 
   8   1  -7   25.00   20.40 
   8   1  -7   22.30   23.00 
   7   1  -7   35.80   26.00 
   7   1  -7    0.00   18.80 
   6   1  -7   19.50   24.20 
   6   1  -7    0.00   14.60 
   5   1  -7  387.96   54.99 
   5   1  -7  352.06   38.80 
  -5  -1   7  441.36   38.70 
   4   1  -7    0.30   18.60 
   4   1  -7    0.00    9.30 
  -4  -1   7   13.80   14.70 
   3   1  -7  916.71   62.59 
  -3  -1   7  952.30   54.69 
   2   1  -7   61.09   24.90 
  -2  -1   7   72.19   23.30 
   1   1  -7  399.86   50.39 
   1   1  -7  494.15   52.09 
  -1  -1   7  576.74   59.19 
   0   1  -7   16.10   17.70 
   0   1  -7   17.00   17.00 
   0  -1   7    1.20   16.90 
  -1   1  -7   15.10   17.40 
  -1   1  -7    6.70   15.70 
   1  -1   7    3.40   19.60 
  -2   1  -7 1041.30   59.09 
  -2   1  -7 1018.30   64.59 
   2  -1   7 1083.09   72.29 
  -3   1  -7  545.45   62.79 
  -3   1  -7  395.96   45.60 
   3  -1   7  407.76   56.39 
   3  -1   7  439.36   28.60 
  -4   1  -7  563.34   65.89 
  -4   1  -7  637.24   60.19 
   4  -1   7  650.63   72.49 
   4  -1   7  554.24   36.40 
  -5   1  -7   35.00   26.20 
  -5   1  -7    4.90   17.00 
   5  -1   7   36.10   16.00 
   5  -1   7    8.60   25.60 
  -6   1  -7  138.49   40.90 
  -6   1  -7  169.48   38.60 
   6  -1   7  226.88   47.00 
   6  -1   7  231.58   38.10 
  -7   1  -7   34.00   28.80 
   7  -1   7    0.00   25.60 
  -8   1  -7   10.60   26.10 
   8  -1   7    0.00   19.50 
  -9   1  -7   30.90   30.10 
  11   0  -7   19.90   39.60 
  11   0  -7  108.19   36.10 
  10   0  -7  211.68   45.80 
  10   0  -7  119.69   38.60 
   9   0  -7  171.58   41.90 
   9   0  -7  106.89   34.40 
   8   0  -7  527.05   61.79 
   8   0  -7  579.64   81.19 
   7   0  -7  445.16   52.49 
   7   0  -7  455.75   68.89 
   6   0  -7   15.20   21.70 
   6   0  -7   29.10   17.20 
   5   0  -7  246.88   32.60 
   5   0  -7  245.68   46.10 
  -5   0   7  172.78   28.40 
   4   0  -7    8.30   17.30 
   4   0  -7   11.70   14.10 
  -4   0   7   40.20   18.70 
   3   0  -7  353.46   49.90 
  -3   0   7  328.77   43.00 
   2   0  -7    0.00   17.30 
  -2   0   7    4.00   16.30 
   1   0  -7 1140.49   67.19 
   1   0  -7 1037.70   62.99 
  -1   0   7 1113.79   66.59 
   0   0  -7   49.50   25.00 
   0   0  -7   41.50   21.60 
   0   0   7   35.30   24.10 
  -1   0  -7  916.71   58.79 
  -1   0  -7 1041.30   65.09 
   1   0   7  922.91   66.79 
  -2   0  -7    0.00   15.10 
  -2   0  -7   12.20   18.60 
   2   0   7    6.90   20.20 
  -3   0  -7   29.70   21.70 
  -3   0  -7   28.50   20.50 
   3   0   7   17.80   22.70 
  -4   0  -7   38.70   20.70 
  -4   0  -7   26.80   25.60 
   4   0   7   11.60   22.20 
  -5   0  -7  142.29   33.20 
  -5   0  -7  188.78   40.60 
   5   0   7  156.58   42.60 
  -6   0  -7  158.68   42.50 
  -6   0  -7  154.78   37.20 
   6   0   7  110.09   39.10 
  -7   0  -7   83.79   31.90 
  -7   0  -7   91.49   31.10 
   7   0   7  110.69   38.90 
  -8   0  -7  170.88   46.90 
   8   0   7  221.88   48.10 
   9   0   7    6.70   24.60 
  11  -1  -7   13.00   24.80 
  11  -1  -7   48.00   23.30 
  10  -1  -7  199.58   43.20 
  10  -1  -7  135.39   37.80 
   9  -1  -7   17.80   21.90 
   9  -1  -7    0.00   20.80 
   8  -1  -7   79.29   30.60 
   8  -1  -7   54.29   20.60 
   7  -1  -7  129.79   30.80 
   7  -1  -7   72.39   28.80 
   6  -1  -7  568.44   74.69 
   6  -1  -7  605.94   55.29 
   5  -1  -7  508.15   67.99 
  -5   1   7  572.54   43.10 
   4  -1  -7  278.67   47.20 
  -4   1   7  234.48   36.60 
   3  -1  -7  209.88   40.40 
  -3   1   7  215.88   37.50 
   2  -1  -7    5.50   19.50 
   2  -1  -7    2.50   17.10 
  -2   1   7    0.00   16.10 
   1  -1  -7    9.70   19.10 
   1  -1  -7   35.60   22.10 
  -1   1   7   82.49   28.40 
   0  -1  -7    0.00   15.30 
   0  -1  -7    0.00   17.40 
   0   1   7    0.00   20.90 
  -1  -1  -7 1063.59   65.39 
  -1  -1  -7  945.71   64.49 
   1   1   7  970.80   86.89 
  -2  -1  -7   22.40   21.00 
  -2  -1  -7    0.00   16.50 
   2   1   7    0.40   22.10 
  -3  -1  -7  552.24   63.89 
  -3  -1  -7  777.52   71.79 
   3   1   7  628.34   75.29 
  -4  -1  -7  164.98   40.60 
  -4  -1  -7  181.78   37.70 
   4   1   7   94.49   35.70 
  -5  -1  -7   18.90   21.60 
  -5  -1  -7    0.00   20.20 
   5   1   7   22.50   29.00 
  -6  -1  -7    7.80   22.50 
  -6  -1  -7   28.10   21.80 
   6   1   7    3.30   25.00 
  -7  -1  -7   55.69   26.80 
  -7  -1  -7  107.79   34.10 
   7   1   7   49.40   36.30 
  -8  -1  -7   76.39   31.20 
   8   1   7   74.39   42.90 
  10  -2  -7  371.06   68.59 
   9  -2  -7   34.80   25.20 
   8  -2  -7  316.07   61.39 
   7  -2  -7    9.00   21.90 
   6  -2  -7   23.20   22.80 
   5  -2  -7  140.39   38.80 
  -5   2   7  122.89   27.40 
   4  -2  -7  596.64   69.19 
  -4   2   7  680.93   63.99 
   3  -2  -7  302.77   49.90 
   3  -2  -7  386.86   54.29 
  -3   2   7  344.87   50.09 
   2  -2  -7  385.86   55.89 
   2  -2  -7  404.86   55.89 
  -2   2   7  455.05   57.49 
   1  -2  -7  200.28   40.10 
   1  -2  -7  263.47   46.40 
  -1   2   7  213.38   44.70 
   0  -2  -7  244.58   41.20 
   0  -2  -7  237.48   45.80 
   0   2   7  149.29   40.60 
  -1  -2  -7    0.00   17.30 
  -1  -2  -7    0.00   15.40 
   1   2   7    3.60   23.80 
  -2  -2  -7    0.50   20.50 
  -2  -2  -7   21.90   18.60 
   2   2   7    0.00   19.60 
  -3  -2  -7  543.95   59.59 
  -3  -2  -7  563.84   69.99 
   3   2   7  440.26   66.19 
  -4  -2  -7    1.70   18.60 
  -4  -2  -7   73.49   26.70 
   4   2   7   42.50   31.30 
  -5  -2  -7  758.02   71.59 
  -5  -2  -7  753.42   84.99 
   5   2   7  540.45   74.39 
  -6  -2  -7   52.89   31.50 
   6   2   7   36.40   29.00 
  -7  -2  -7   50.19   31.80 
   7   2   7   98.49   37.20 
  -8  -2  -7    0.00   25.80 
   8   2   7   32.70   30.80 
  10  -3  -7    0.00   22.80 
   9  -3  -7    0.00   23.10 
   8  -3  -7  537.25   85.39 
   7  -3  -7   32.50   26.20 
   6  -3  -7  768.22   90.19 
   5  -3  -7    0.00   21.20 
  -5   3   7    5.80   19.50 
   4  -3  -7  240.18   46.40 
  -4   3   7  252.17   43.00 
   3  -3  -7   81.79   26.90 
   3  -3  -7   35.80   26.60 
  -3   3   7  108.79   31.50 
   2  -3  -7   72.79   29.50 
   2  -3  -7  185.98   40.40 
  -2   3   7  142.69   36.80 
   1  -3  -7   21.10   20.50 
   1  -3  -7    0.00   20.00 
  -1   3   7   10.60   23.80 
   0  -3  -7  281.67   51.79 
   0  -3  -7  214.48   42.20 
   0   3   7  180.28   46.00 
  -1  -3  -7  338.37   56.99 
  -1  -3  -7  311.37   48.00 
   1   3   7  307.57   56.09 
  -2  -3  -7  141.89   34.80 
  -2  -3  -7  151.28   40.40 
   2   3   7  155.58   45.40 
  -3  -3  -7   71.89   25.00 
  -3  -3  -7    5.00   21.40 
   3   3   7   54.59   29.90 
  -4  -3  -7    0.00   17.80 
   4   3   7    0.00   21.40 
  -5  -3  -7   66.99   32.60 
   5   3   7   41.80   27.30 
  -6  -3  -7    0.00   25.30 
   6   3   7    0.00   27.40 
  -7  -3  -7  267.27   55.79 
   7   3   7  287.97   61.09 
   9  -4  -7   37.70   24.30 
   8  -4  -7    7.70   24.80 
   7  -4  -7    0.00   18.20 
   6  -4  -7  222.68   49.40 
   5  -4  -7    8.60   21.60 
  -5   4   7   16.10   18.50 
   4  -4  -7  334.47   58.19 
   4  -4  -7  376.36   61.09 
  -4   4   7  403.86   56.59 
   3  -4  -7    0.00   23.70 
   3  -4  -7    0.00   17.80 
  -3   4   7   27.70   24.30 
   2  -4  -7   56.89   23.60 
   2  -4  -7   50.29   25.70 
  -2   4   7   36.00   28.50 
   1  -4  -7  169.38   37.80 
   1  -4  -7  140.49   40.10 
  -1   4   7  132.19   40.20 
   0  -4  -7  165.68   44.70 
   0  -4  -7  155.08   36.10 
   0   4   7  175.48   45.40 
  -1  -4  -7   15.80   20.20 
  -1  -4  -7   24.00   24.60 
   1   4   7    0.00   21.20 
  -2  -4  -7  401.86   63.19 
   2   4   7  387.86   64.99 
  -3  -4  -7  316.07   58.09 
   3   4   7  158.78   45.30 
  -4  -4  -7  127.89   42.30 
   4   4   7   65.29   37.90 
  -5  -4  -7   96.99   35.30 
   5   4   7  115.99   45.30 
  -6  -4  -7   14.90   25.80 
   6   4   7    0.00   27.60 
   8  -5  -7  103.99   34.70 
   7  -5  -7  117.99   37.80 
   6  -5  -7   18.10   24.90 
   5  -5  -7    0.00   20.40 
  -5   5   7    0.00   18.20 
   4  -5  -7   93.99   34.20 
   4  -5  -7   51.59   25.90 
  -4   5   7  130.19   39.60 
   3  -5  -7   50.79   27.20 
   3  -5  -7   26.70   27.40 
  -3   5   7   69.99   34.50 
   2  -5  -7  482.65   70.59 
   2  -5  -7  426.86   61.79 
  -2   5   7  405.26   67.19 
   1  -5  -7    0.00   20.00 
   1  -5  -7    0.00   15.80 
  -1   5   7   45.30   33.40 
   0  -5  -7  305.47   58.29 
   0   5   7  347.77   64.99 
  -1  -5  -7   30.20   24.90 
   1   5   7   33.40   28.10 
  -2  -5  -7   26.90   26.70 
   2   5   7    0.00   26.10 
  -3  -5  -7   79.29   27.90 
   3   5   7    0.00   22.50 
  -4  -5  -7   11.70   24.90 
   4   5   7    0.50   25.70 
  -5  -5  -7   27.60   24.50 
   5   5   7   69.99   32.00 
   7  -6  -7  184.38   48.20 
   6  -6  -7  120.59   38.80 
   5  -6  -7  394.16   60.19 
  -5   6   7  433.56   65.79 
   4  -6  -7   18.70   20.80 
   4  -6  -7   59.19   34.10 
  -4   6   7   88.99   34.50 
   3  -6  -7    1.50   24.60 
   3  -6  -7   76.99   27.70 
  -3   6   7   74.69   32.70 
   2  -6  -7   18.00   25.30 
  -2   6   7   23.30   25.10 
   1  -6  -7   63.79   30.90 
  -1   6   7   38.90   34.00 
   0  -6  -7  236.58   52.39 
   0   6   7  350.26   65.99 
  -1  -6  -7   68.69   33.80 
   1   6   7   60.09   38.90 
  -2  -6  -7  292.27   57.69 
   2   6   7  330.57   59.59 
  -3  -6  -7    0.00   21.90 
   3   6   7   51.49   35.10 
  -4  -6  -7    0.00   21.20 
   4   6   7    0.00   27.40 
   4  -7  -7   89.19   40.30 
  -4   7   7  103.79   34.90 
   3  -7  -7  216.38   51.89 
  -3   7   7  259.27   57.19 
   2  -7  -7  136.89   44.60 
  -2   7   7  145.19   47.00 
   1  -7  -7    0.00   24.60 
  -1   7   7   25.00   32.10 
   0  -7  -7   71.69   35.90 
   0   7   7  110.29   39.10 
  -1  -7  -7   10.80   28.50 
   1   7   7   51.89   29.30 
  -2  -7  -7   22.80   33.20 
   2   7   7   70.19   36.30 
   2  13  -8  225.28   54.99 
  -2 -13   8   78.49   33.20 
   1  13  -8    2.90   27.30 
  -1 -13   8   69.29   33.40 
   0  13  -8    2.30   24.70 
   0 -13   8    0.00   25.60 
  -1  13  -8   17.50   27.40 
   1 -13   8   16.00   24.30 
  -2  13  -8  252.57   54.39 
   2 -13   8  204.08   54.69 
   5  12  -8   15.60   28.60 
   4  12  -8   42.40   31.00 
  -4 -12   8    0.00   25.30 
   3  12  -8   60.29   35.10 
  -3 -12   8  120.19   38.80 
   2  12  -8   16.00   24.70 
  -2 -12   8   87.59   38.80 
   1  12  -8  182.28   44.70 
  -1 -12   8  159.78   46.70 
   0  12  -8  205.38   47.10 
   0 -12   8  191.38   50.59 
  -1  12  -8   59.19   29.30 
   1 -12   8  117.99   39.30 
  -2  12  -8    0.00   21.80 
   2 -12   8   31.00   25.30 
  -3  12  -8   35.60   28.20 
   3 -12   8    8.70   22.00 
  -4  12  -8  121.19   37.00 
   4 -12   8   64.59   41.80 
  -5  12  -8   27.60   22.80 
  -5  12  -8    0.00   22.60 
   5 -12   8   20.40   30.20 
   6  11  -8   43.50   29.30 
   5  11  -8  209.08   50.39 
  -5 -11   8  159.18   41.80 
   4  11  -8    0.00   26.10 
  -4 -11   8    0.00   24.30 
   3  11  -8   68.09   32.80 
  -3 -11   8   41.90   33.70 
   2  11  -8    0.00   24.20 
  -2 -11   8    2.30   25.40 
   1  11  -8   14.60   23.10 
  -1 -11   8   67.79   33.70 
   0  11  -8  168.68   44.00 
   0 -11   8  193.48   50.59 
  -1  11  -8  532.25   69.89 
   1 -11   8  417.46   69.39 
  -2  11  -8  234.08   48.00 
   2 -11   8  302.37   62.29 
  -3  11  -8   61.19   28.20 
  -3  11  -8   56.79   29.30 
   3 -11   8   55.59   34.70 
  -4  11  -8    0.00   18.00 
  -4  11  -8   97.89   35.70 
   4 -11   8    5.10   24.10 
  -5  11  -8   26.00   27.30 
  -5  11  -8    4.40   27.90 
   5 -11   8    0.00   23.70 
  -6  11  -8   36.90   29.70 
  -6  11  -8   51.79   33.00 
   6 -11   8   33.60   32.60 
   7  10  -8   35.00   32.30 
   6  10  -8   94.09   38.40 
   5  10  -8  200.78   47.50 
  -5 -10   8  164.88   40.00 
   4  10  -8   53.49   30.90 
  -4 -10   8   15.70   21.90 
   3  10  -8  440.56   66.69 
  -3 -10   8  521.75   74.99 
   2  10  -8    3.70   24.00 
  -2 -10   8   20.40   22.60 
   1  10  -8  307.27   54.99 
  -1 -10   8  273.57   54.69 
   0  10  -8    7.00   16.10 
   0  10  -8   41.80   27.70 
   0 -10   8    0.00   19.00 
  -1  10  -8   10.40   22.90 
  -1  10  -8    0.00   19.10 
   1 -10   8    4.20   20.10 
  -2  10  -8    0.00   21.10 
  -2  10  -8   19.50   25.20 
   2 -10   8   31.30   25.10 
  -3  10  -8  430.16   61.99 
  -3  10  -8  405.46   60.59 
   3 -10   8  469.95   74.49 
  -4  10  -8  206.08   47.10 
  -4  10  -8  130.69   36.70 
   4 -10   8  116.89   39.00 
  -5  10  -8  137.09   38.50 
  -5  10  -8  124.89   39.80 
   5 -10   8  184.18   49.50 
  -6  10  -8   96.69   41.60 
   6 -10   8  159.28   43.80 
   6 -10   8   58.09   32.70 
  -7  10  -8   61.59   35.50 
   7 -10   8   32.20   29.80 
   7 -10   8    0.00   27.30 
   8   9  -8  244.18   53.89 
   7   9  -8  130.09   39.80 
   6   9  -8  154.08   44.40 
   5   9  -8   90.19   39.50 
  -5  -9   8  147.39   41.40 
   4   9  -8    0.00   19.60 
  -4  -9   8    0.00   20.80 
   3   9  -8   11.60   26.20 
  -3  -9   8   83.09   31.10 
   2   9  -8  128.19   35.50 
   2   9  -8  107.79   26.50 
  -2  -9   8   34.60   27.50 
   1   9  -8  306.47   50.29 
   1   9  -8  365.66   47.70 
  -1  -9   8  323.27   56.39 
   0   9  -8   11.80   17.50 
   0   9  -8    0.00   18.00 
   0  -9   8    0.00   20.40 
  -1   9  -8  296.47   47.90 
  -1   9  -8  372.26   55.29 
   1  -9   8  346.77   59.09 
  -2   9  -8   12.50   20.40 
  -2   9  -8   37.30   22.70 
   2  -9   8   51.39   25.70 
  -3   9  -8   42.80   27.00 
  -3   9  -8    0.00   19.50 
   3  -9   8    0.00   16.60 
  -4   9  -8    1.40   23.60 
  -4   9  -8    0.00   19.90 
   4  -9   8    0.00   20.60 
  -5   9  -8  344.37   59.09 
   5  -9   8  340.97   60.99 
   5  -9   8  287.17   51.99 
  -6   9  -8  160.88   43.40 
   6  -9   8  147.09   39.30 
   6  -9   8  200.28   46.00 
  -7   9  -8  277.97   58.89 
   7  -9   8  304.27   56.29 
   7  -9   8  263.07   53.99 
  -8   9  -8  134.99   44.30 
   8  -9   8   66.59   27.00 
   8  -9   8   96.99   33.00 
   9   8  -8   54.29   32.10 
   8   8  -8    0.00   22.70 
   7   8  -8   38.70   30.50 
   6   8  -8  255.67   51.99 
   5   8  -8   77.99   34.20 
  -5  -8   8   91.39   28.30 
   4   8  -8  483.15   66.99 
   4   8  -8  486.65   52.89 
  -4  -8   8  469.85   60.89 
   3   8  -8  572.24   68.09 
   3   8  -8  529.85   54.79 
  -3  -8   8  431.76   61.29 
   2   8  -8   24.70   21.50 
   2   8  -8   17.20   20.90 
  -2  -8   8    9.70   24.20 
   1   8  -8   54.29   23.50 
   1   8  -8   30.60   21.40 
  -1  -8   8   13.70   22.70 
   0   8  -8    7.10   19.80 
   0   8  -8    2.60   20.80 
   0  -8   8    6.40   23.10 
  -1   8  -8  544.25   61.69 
  -1   8  -8  641.04   68.29 
   1  -8   8  509.85   66.69 
  -2   8  -8    0.00   16.20 
  -2   8  -8   12.70   20.90 
   2  -8   8   25.50   22.30 
  -3   8  -8  531.95   64.29 
  -3   8  -8  549.35   71.39 
   3  -8   8  518.75   70.19 
  -4   8  -8   33.70   24.60 
   4  -8   8    5.10   18.80 
  -5   8  -8   99.49   38.20 
   5  -8   8  258.87   47.60 
   5  -8   8  204.58   46.30 
  -6   8  -8   37.10   28.50 
   6  -8   8   73.09   34.60 
   6  -8   8   90.69   32.00 
  -7   8  -8    0.00   28.80 
   7  -8   8   28.70   26.70 
   7  -8   8   44.20   28.00 
  -8   8  -8   61.09   37.20 
   8  -8   8   45.40   26.40 
   8  -8   8   61.99   32.10 
   9   7  -8  141.99   37.90 
   8   7  -8  394.46   64.99 
   7   7  -8    7.00   25.50 
   6   7  -8   45.70   26.30 
   6   7  -8   38.00   16.90 
   5   7  -8   86.39   33.60 
   5   7  -8   28.70   20.10 
  -5  -7   8    6.40   19.00 
   4   7  -8  359.16   48.70 
   4   7  -8  393.66   54.79 
  -4  -7   8  400.06   54.09 
   3   7  -8   53.39   25.60 
   3   7  -8   28.40   18.20 
  -3  -7   8   42.80   25.50 
   2   7  -8  623.04   61.99 
   2   7  -8  590.34   63.49 
  -2  -7   8  730.93   74.19 
   1   7  -8  502.35   54.29 
   1   7  -8  400.86   49.10 
  -1  -7   8  331.57   54.29 
   0   7  -8  483.85   55.79 
   0   7  -8  466.85   52.59 
   0  -7   8  364.96   55.19 
  -1   7  -8  112.09   33.90 
  -1   7  -8   46.30   22.60 
   1  -7   8  113.89   33.30 
  -2   7  -8   28.90   23.20 
  -2   7  -8    0.00   16.00 
   2  -7   8   41.30   26.10 
  -3   7  -8  114.99   35.30 
  -3   7  -8  181.88   37.80 
   3  -7   8  151.48   39.60 
  -4   7  -8   75.59   32.60 
   4  -7   8    8.90   18.60 
   4  -7   8   39.40   27.20 
  -5   7  -8  575.14   73.99 
   5  -7   8  454.35   65.49 
   5  -7   8  530.45   64.99 
  -6   7  -8   30.50   29.40 
   6  -7   8    0.00   18.30 
   6  -7   8   28.50   29.00 
  -7   7  -8  298.67   62.09 
   7  -7   8  291.47   55.19 
   7  -7   8  324.67   57.49 
  -8   7  -8    0.00   29.50 
   8  -7   8   26.10   26.20 
   8  -7   8   36.40   28.90 
  10   6  -8   23.70   31.00 
   9   6  -8   48.60   30.50 
   8   6  -8  186.98   46.70 
   8   6  -8  183.98   35.30 
   7   6  -8  181.18   38.00 
   7   6  -8  128.89   38.50 
   6   6  -8  719.23   72.99 
   6   6  -8  797.82   79.59 
   5   6  -8   90.79   33.10 
   5   6  -8   89.59   28.10 
  -5  -6   8  140.79   30.20 
   4   6  -8  463.65   54.29 
   4   6  -8  577.14   62.09 
  -4  -6   8  511.15   56.69 
   3   6  -8   22.20   19.60 
   3   6  -8    0.00   14.00 
  -3  -6   8   28.70   22.50 
   2   6  -8  103.09   27.80 
   2   6  -8  101.49   30.50 
  -2  -6   8  129.09   34.40 
   1   6  -8    6.40   16.20 
   1   6  -8   11.20   19.90 
  -1  -6   8    0.00   19.00 
   0   6  -8 1222.38   62.69 
   0   6  -8 1267.77   73.39 
   0  -6   8 1185.78   76.89 
  -1   6  -8  485.85   51.29 
  -1   6  -8  464.25   60.29 
   1  -6   8  481.35   62.89 
  -2   6  -8  394.86   57.99 
  -2   6  -8  523.35   55.19 
   2  -6   8  382.46   58.09 
  -3   6  -8   97.59   33.40 
   3  -6   8  117.39   34.40 
   3  -6   8   75.89   25.40 
  -4   6  -8   17.50   24.30 
   4  -6   8   42.90   26.10 
   4  -6   8   33.30   21.80 
  -5   6  -8    0.00   22.50 
   5  -6   8   26.80   21.80 
   5  -6   8   32.00   28.70 
  -6   6  -8   34.10   29.50 
   6  -6   8    0.00   20.40 
   6  -6   8    0.00   19.80 
  -7   6  -8  227.58   50.79 
   7  -6   8  169.38   44.40 
   7  -6   8  274.17   49.20 
  -8   6  -8    0.00   28.40 
   8  -6   8   27.90   27.20 
   8  -6   8   39.50   30.90 
  -9   6  -8  150.38   44.10 
   9  -6   8  202.08   44.30 
  10   5  -8   86.49   38.20 
   9   5  -8  150.58   34.60 
   9   5  -8  128.09   39.20 
   8   5  -8   12.00   26.70 
   8   5  -8   48.80   23.50 
   7   5  -8   19.70   22.50 
   7   5  -8   45.80   24.80 
   6   5  -8  177.28   36.70 
   6   5  -8  153.78   37.50 
   5   5  -8  274.27   44.50 
   5   5  -8  191.38   38.60 
  -5  -5   8  227.28   38.20 
   4   5  -8 1326.17   77.29 
   4   5  -8 1269.07   69.69 
  -4  -5   8 1275.57   70.79 
   3   5  -8  227.48   42.00 
   3   5  -8  230.68   36.60 
  -3  -5   8  288.17   45.50 
   2   5  -8  433.26   45.90 
   2   5  -8  375.86   49.90 
  -2  -5   8  446.46   55.79 
   1   5  -8  165.48   36.40 
   1   5  -8  200.98   30.20 
  -1  -5   8  176.78   38.10 
   0   5  -8    3.30   13.90 
   0   5  -8   16.40   20.60 
   0  -5   8   17.90   22.00 
  -1   5  -8   45.80   19.50 
  -1   5  -8   54.99   27.20 
   1  -5   8    7.20   20.40 
  -2   5  -8  779.02   75.89 
  -2   5  -8  752.82   49.50 
   2  -5   8  658.43   72.09 
  -3   5  -8   23.10   23.00 
   3  -5   8  108.29   33.30 
   3  -5   8   74.09   24.10 
  -4   5  -8  368.26   59.79 
   4  -5   8  431.96   50.89 
   4  -5   8  440.56   62.29 
  -5   5  -8  116.29   41.50 
   5  -5   8   88.29   34.10 
   5  -5   8   89.29   27.00 
  -6   5  -8   47.30   27.10 
   6  -5   8   62.29   25.80 
   6  -5   8   50.69   27.80 
  -7   5  -8   42.00   27.70 
   7  -5   8    1.40   20.20 
   7  -5   8    2.20   23.60 
  -8   5  -8   47.80   31.60 
   8  -5   8    0.00   23.60 
   8  -5   8   16.30   24.90 
   9  -5   8  140.89   37.90 
   9  -5   8  161.58   43.70 
  10   4  -8   27.00   25.80 
  10   4  -8    0.00   21.00 
   9   4  -8  271.27   48.20 
   9   4  -8  210.68   45.80 
   8   4  -8   61.99   26.70 
   8   4  -8   32.20   29.10 
   7   4  -8  653.83   69.99 
   7   4  -8  636.74   77.39 
   6   4  -8   98.49   32.40 
   6   4  -8  127.69   30.80 
   5   4  -8  134.39   30.70 
   5   4  -8   86.39   31.00 
  -5  -4   8  188.68   30.00 
   4   4  -8  107.39   33.90 
   4   4  -8  108.99   26.60 
  -4  -4   8  133.59   30.80 
   3   4  -8   95.99   23.40 
   3   4  -8   96.89   29.50 
  -3  -4   8   58.49   24.00 
   2   4  -8 1367.46   77.19 
   2   4  -8 1438.66   57.69 
  -2  -4   8 1438.86   74.99 
   1   4  -8  173.98   34.20 
   1   4  -8  183.68   26.30 
  -1  -4   8  205.88   38.10 
   0   4  -8 1577.74   80.79 
   0   4  -8 1570.14   56.59 
   0  -4   8 1625.34   82.79 
  -1   4  -8  161.38   25.70 
  -1   4  -8  144.69   33.50 
   1  -4   8  147.59   35.00 
  -2   4  -8  332.87   52.29 
   2  -4   8  278.77   48.00 
  -3   4  -8  124.49   21.60 
  -3   4  -8   94.59   32.00 
   3  -4   8  104.99   23.20 
   3  -4   8   32.00   24.80 
  -4   4  -8   37.20   24.60 
   4  -4   8   29.10   17.90 
   4  -4   8   41.70   25.80 
  -5   4  -8    0.00   21.60 
   5  -4   8   25.60   23.90 
   5  -4   8   28.30   18.80 
  -6   4  -8  617.94   82.39 
   6  -4   8  570.14   61.99 
   6  -4   8  611.74   77.19 
  -7   4  -8  131.39   45.30 
   7  -4   8  111.49   35.90 
   7  -4   8  121.39   33.90 
  -8   4  -8  229.28   54.69 
   8  -4   8  324.17   56.49 
   8  -4   8  236.58   43.20 
  -9   4  -8   23.60   29.90 
   9  -4   8   70.19   34.50 
   9  -4   8   91.79   34.70 
  11   3  -8  130.59   30.70 
  11   3  -8  140.49   38.20 
  10   3  -8    0.00   23.30 
  10   3  -8    9.30   25.20 
   9   3  -8   28.90   29.20 
   9   3  -8    5.90   21.10 
   8   3  -8    5.40   19.00 
   8   3  -8    0.00   17.70 
   7   3  -8  379.76   53.79 
   7   3  -8  369.96   57.19 
   6   3  -8   19.30   19.80 
   6   3  -8   43.50   26.60 
   5   3  -8 1586.24   71.19 
   5   3  -8 1715.73   89.69 
  -5  -3   8 1664.83   67.89 
   4   3  -8  215.18   42.80 
   4   3  -8  185.98   29.20 
  -4  -3   8  192.78   33.80 
   3   3  -8  380.66   52.29 
   3   3  -8  352.16   34.20 
  -3  -3   8  445.36   48.80 
   2   3  -8  199.58   38.90 
   2   3  -8  146.19   22.30 
  -2  -3   8  157.18   35.50 
   1   3  -8   38.10   21.80 
  -1  -3   8   20.30   18.80 
   0   3  -8  412.36   53.99 
   0  -3   8  438.96   55.49 
  -1   3  -8  144.09   34.10 
   1  -3   8  126.59   34.30 
  -2   3  -8  856.21   79.39 
  -2   3  -8  882.11   48.90 
   2  -3   8  636.34   69.99 
  -3   3  -8    7.50   15.00 
  -3   3  -8   30.20   24.90 
   3  -3   8    0.00   21.20 
   3  -3   8   12.60   13.10 
  -4   3  -8  226.18   33.50 
  -4   3  -8  138.69   38.90 
   4  -3   8  173.78   42.70 
   4  -3   8  193.38   28.40 
  -5   3  -8   68.89   36.10 
   5  -3   8    0.30   16.70 
   5  -3   8  105.29   34.20 
  -6   3  -8   14.20   27.60 
   6  -3   8    2.30   14.90 
   6  -3   8   40.00   29.50 
  -7   3  -8   61.39   36.70 
   7  -3   8    0.00   22.40 
  -8   3  -8  210.48   53.59 
   8  -3   8  178.48   40.20 
  -9   3  -8  110.09   44.10 
   9  -3   8  119.89   31.10 
  11   2  -8  129.09   30.80 
  11   2  -8   93.09   36.20 
  10   2  -8  217.28   50.69 
  10   2  -8  243.48   46.10 
   9   2  -8  303.47   57.09 
   8   2  -8   92.89   32.40 
   8   2  -8   46.80   27.90 
   7   2  -8   28.50   20.80 
   7   2  -8   49.80   29.20 
   6   2  -8    0.60   17.80 
   6   2  -8    0.00   20.60 
   5   2  -8  352.16   39.60 
   5   2  -8  314.17   53.09 
  -5  -2   8  364.86   39.70 
   4   2  -8  184.68   29.80 
   4   2  -8  138.89   35.80 
  -4  -2   8  164.28   31.50 
   3   2  -8 1104.49   42.70 
   3   2  -8 1179.08   73.89 
  -3  -2   8 1125.59   64.19 
   2   2  -8  130.29   34.50 
  -2  -2   8  194.78   37.20 
   1   2  -8  355.06   49.10 
  -1  -2   8  461.65   55.79 
   0   2  -8   16.70   19.70 
   0   2  -8   48.70   18.70 
   0  -2   8   17.30   19.80 
  -1   2  -8  112.19   27.20 
  -1   2  -8   83.89   29.70 
   1  -2   8   95.29   32.40 
  -2   2  -8  194.28   40.40 
  -2   2  -8  153.48   31.70 
   2  -2   8  208.48   42.80 
  -3   2  -8  187.38   49.20 
  -3   2  -8  172.98   41.10 
   3  -2   8  144.29   38.60 
  -4   2  -8  662.23   61.49 
  -4   2  -8  753.22   80.49 
   4  -2   8  556.54   70.39 
  -5   2  -8  219.58   35.30 
  -5   2  -8  202.28   45.80 
   5  -2   8   84.09   31.70 
  -6   2  -8  669.03   80.29 
   6  -2   8  581.24   75.39 
  -7   2  -8   32.50   33.90 
   7  -2   8    0.00   30.10 
  -8   2  -8    0.00   25.70 
   8  -2   8    0.00   22.70 
  -9   2  -8    3.60   45.70 
   9  -2   8   52.79   26.50 
  11   1  -8    0.00   26.50 
  11   1  -8   11.70   25.90 
  10   1  -8   31.90   25.80 
  10   1  -8    0.00   22.60 
   9   1  -8   55.49   30.80 
   9   1  -8  128.49   33.30 
   8   1  -8  213.78   40.30 
   8   1  -8  157.98   41.10 
   7   1  -8  322.07   59.59 
   7   1  -8  400.66   50.29 
   6   1  -8  282.97   53.59 
   6   1  -8  235.18   37.80 
   5   1  -8  171.78   40.10 
  -5  -1   8  209.38   32.40 
   4   1  -8   56.09   27.40 
  -4  -1   8   34.10   21.50 
   3   1  -8   26.00   20.70 
  -3  -1   8    9.80   17.80 
   2   1  -8    4.30   15.60 
  -2  -1   8   11.00   21.10 
   1   1  -8 1799.62   79.89 
   1   1  -8 1627.74   85.59 
  -1  -1   8 1821.82   87.19 
   0   1  -8   25.50   21.20 
   0   1  -8   55.79   24.90 
   0  -1   8   60.79   26.90 
  -1   1  -8 2259.37   88.59 
  -1   1  -8 2202.68   98.59 
   1  -1   8 2084.89  101.59 
  -2   1  -8   55.99   23.70 
  -2   1  -8   71.79   27.80 
   2  -1   8   62.99   30.20 
  -3   1  -8  218.98   43.20 
  -3   1  -8  121.99   31.30 
   3  -1   8  127.29   37.90 
  -4   1  -8   25.30   20.00 
  -4   1  -8    2.20   20.10 
   4  -1   8    0.00   22.30 
  -5   1  -8   42.10   22.10 
  -5   1  -8   34.90   27.50 
   5  -1   8   57.79   30.60 
  -6   1  -8  245.18   51.69 
  -6   1  -8  248.88   40.50 
   6  -1   8  149.19   42.00 
  -7   1  -8  221.18   50.99 
   7  -1   8  133.99   47.30 
  -8   1  -8  283.37   56.99 
   8  -1   8  209.28   53.29 
  10   0  -8  367.96   64.69 
   9   0  -8   39.40   26.30 
   8   0  -8   11.60   23.00 
   7   0  -8    6.60   18.80 
   6   0  -8  146.09   42.00 
   5   0  -8  631.34   74.79 
  -5   0   8  560.44   52.39 
   4   0  -8  274.77   48.00 
  -4   0   8  242.28   39.60 
   3   0  -8  374.26   58.19 
  -3   0   8  393.66   50.59 
   2   0  -8  127.29   36.50 
  -2   0   8  112.89   33.10 
   1   0  -8  131.69   32.70 
   1   0  -8   78.19   28.30 
  -1   0   8  113.89   35.00 
   0   0  -8  207.38   42.20 
   0   0  -8  159.98   37.90 
   0   0   8  201.78   43.90 
  -1   0  -8  868.21   61.89 
  -1   0  -8  830.82   60.99 
   1   0   8  758.42   79.19 
  -2   0  -8  134.19   34.00 
  -2   0  -8  120.09   33.60 
   2   0   8  108.59   38.00 
  -3   0  -8 1410.46   78.69 
  -3   0  -8 1344.67   80.59 
   3   0   8 1334.47   91.19 
  -4   0  -8  299.27   48.60 
  -4   0  -8  375.76   54.39 
   4   0   8  253.47   52.79 
  -5   0  -8  218.38   41.10 
  -5   0  -8  142.79   40.10 
   5   0   8  191.88   53.09 
  -6   0  -8   38.90   28.50 
  -6   0  -8  119.49   40.70 
   6   0   8    6.50   27.20 
  -7   0  -8   15.00   26.80 
   7   0   8   68.09   32.00 
  -8   0  -8   86.29   30.60 
   8   0   8    0.00   27.30 
  10  -1  -8  186.08   47.60 
   9  -1  -8   39.20   26.70 
   8  -1  -8  311.37   59.79 
   7  -1  -8   21.70   23.60 
   6  -1  -8  175.48   44.00 
   5  -1  -8   37.50   24.30 
  -5   1   8   28.20   18.50 
   4  -1  -8   92.59   30.80 
  -4   1   8   56.09   25.20 
   3  -1  -8  297.07   51.09 
  -3   1   8  313.37   48.50 
   2  -1  -8  113.49   33.80 
   2  -1  -8  140.19   37.50 
  -2   1   8   77.49   31.00 
   1  -1  -8  494.25   63.09 
   1  -1  -8  594.14   67.69 
  -1   1   8  436.46   59.89 
   0  -1  -8   50.69   24.70 
   0  -1  -8   44.80   24.00 
   0   1   8   46.90   26.20 
  -1  -1  -8  374.16   56.69 
  -1  -1  -8  362.56   53.99 
   1   1   8  326.67   57.49 
  -2  -1  -8   73.49   26.70 
  -2  -1  -8    3.80   22.80 
   2   1   8    3.00   21.90 
  -3  -1  -8   76.59   28.80 
  -3  -1  -8  142.99   38.50 
   3   1   8   65.99   33.90 
  -4  -1  -8   31.40   26.00 
  -4  -1  -8   11.20   27.30 
   4   1   8   15.70   27.30 
  -5  -1  -8  405.66   58.89 
  -5  -1  -8  484.75   65.39 
   5   1   8  436.06   70.69 
  -6  -1  -8   91.79   33.60 
  -6  -1  -8   35.40   25.50 
   6   1   8   32.50   31.90 
  -7  -1  -8   82.79   31.80 
   7   1   8  185.78   48.50 
  10  -2  -8   71.49   26.60 
   9  -2  -8   81.39   38.00 
   8  -2  -8   40.20   28.60 
   7  -2  -8   68.49   23.90 
   6  -2  -8  638.04   84.39 
   5  -2  -8   10.40   20.40 
  -5   2   8   19.00   17.20 
   4  -2  -8  548.55   71.19 
  -4   2   8  573.44   62.69 
   3  -2  -8   32.40   27.80 
   3  -2  -8    3.20   17.90 
  -3   2   8    0.00   20.10 
   2  -2  -8    1.40   18.50 
   2  -2  -8    9.20   18.40 
  -2   2   8    0.00   20.20 
   1  -2  -8   13.10   22.60 
   1  -2  -8   17.70   21.50 
  -1   2   8   51.09   30.50 
   0  -2  -8  196.98   44.70 
   0  -2  -8  248.88   44.50 
   0   2   8  222.58   48.60 
  -1  -2  -8  529.75   69.29 
  -1  -2  -8  637.64   69.59 
   1   2   8  481.15   69.99 
  -2  -2  -8  152.88   42.00 
  -2  -2  -8  114.39   34.90 
   2   2   8   88.59   37.40 
  -3  -2  -8  459.85   64.29 
  -3  -2  -8  494.75   60.19 
   3   2   8  542.35   75.99 
  -4  -2  -8   23.60   22.40 
  -4  -2  -8    0.00   22.50 
   4   2   8   12.50   31.40 
  -5  -2  -8   57.69   30.00 
   5   2   8    0.00   24.30 
  -6  -2  -8    0.00   23.60 
   6   2   8   43.40   29.70 
  -7  -2  -8  152.28   43.20 
   7   2   8  138.49   47.50 
   9  -3  -8   88.89   35.80 
   8  -3  -8   48.60   27.80 
   7  -3  -8   27.40   26.80 
   6  -3  -8   82.39   35.80 
   5  -3  -8    0.00   18.50 
  -5   3   8    0.00   16.20 
   4  -3  -8  843.72   91.49 
  -4   3   8  894.91   68.19 
   3  -3  -8   16.50   23.90 
   3  -3  -8    8.60   18.20 
  -3   3   8   19.10   27.20 
   2  -3  -8  833.22   82.89 
   2  -3  -8  782.02   84.89 
  -2   3   8  806.02   83.79 
   1  -3  -8   50.89   30.90 
   1  -3  -8  101.79   34.30 
  -1   3   8   81.59   35.20 
   0  -3  -8   17.20   21.40 
   0  -3  -8    4.10   23.20 
   0   3   8   81.29   34.20 
  -1  -3  -8    0.00   21.00 
  -1  -3  -8    9.00   21.50 
   1   3   8   27.30   21.50 
  -2  -3  -8   56.59   29.80 
  -2  -3  -8   81.69   25.50 
   2   3   8   57.69   35.40 
  -3  -3  -8  147.29   42.20 
   3   3   8   96.79   38.80 
  -4  -3  -8  101.09   36.10 
   4   3   8  148.99   48.90 
  -5  -3  -8  309.07   60.99 
   5   3   8  205.88   50.49 
  -6  -3  -8   11.20   23.80 
   6   3   8    0.00   31.00 
   8  -4  -8  111.49   32.60 
   7  -4  -8  126.79   41.10 
   6  -4  -8  185.58   47.20 
   5  -4  -8  117.19   39.70 
   4  -4  -8    0.00   18.80 
  -4   4   8    3.80   18.90 
   3  -4  -8   17.50   25.30 
   3  -4  -8   22.60   23.90 
  -3   4   8    0.00   18.00 
   2  -4  -8  216.08   50.69 
   2  -4  -8  225.98   45.20 
  -2   4   8  248.98   51.69 
   1  -4  -8    2.70   20.80 
   1  -4  -8    0.00   17.80 
  -1   4   8    0.00   21.90 
   0  -4  -8 1002.60   68.69 
   0  -4  -8  816.72   91.79 
   0   4   8  902.61   99.59 
  -1  -4  -8   77.19   35.30 
   1   4   8   45.50   30.50 
  -2  -4  -8  166.98   49.40 
   2   4   8  177.88   47.80 
  -3  -4  -8   34.80   36.20 
   3   4   8   12.00   26.90 
  -4  -4  -8    0.60   25.00 
   4   4   8   16.80   32.80 
  -5  -4  -8   88.89   35.20 
   5   4   8   81.09   39.10 
   7  -5  -8   40.30   28.80 
   6  -5  -8   31.40   28.80 
   5  -5  -8  244.18   45.90 
   4  -5  -8  218.18   51.89 
   4  -5  -8  151.28   37.90 
  -4   5   8  186.48   42.30 
   3  -5  -8   81.69   36.30 
   3  -5  -8   96.59   30.30 
  -3   5   8  121.39   45.70 
   2  -5  -8  119.49   43.60 
   2  -5  -8   43.70   30.00 
  -2   5   8    7.50   28.30 
   1  -5  -8   28.30   26.40 
  -1   5   8    0.00   20.90 
   0  -5  -8   58.39   31.20 
   0   5   8   36.00   33.50 
  -1  -5  -8   30.30   27.80 
   1   5   8   12.60   28.20 
  -2  -5  -8  305.77   61.49 
   2   5   8  443.26   77.59 
  -3  -5  -8    0.00   22.50 
   3   5   8    6.70   30.70 
  -4  -5  -8  151.98   44.20 
   4   5   8   12.00   31.80 
   6  -6  -8   68.99   32.10 
   5  -6  -8   32.80   30.30 
   4  -6  -8   23.90   24.80 
   4  -6  -8    4.60   29.50 
  -4   6   8   46.20   25.50 
   3  -6  -8  178.18   48.10 
  -3   6   8  225.98   49.90 
   2  -6  -8  240.48   55.39 
  -2   6   8  241.88   50.79 
   1  -6  -8  101.19   37.30 
  -1   6   8  111.49   41.70 
   0  -6  -8  209.38   51.99 
   0   6   8  201.78   55.99 
  -1  -6  -8   40.00   31.50 
   1   6   8   18.50   26.80 
  -2  -6  -8    8.90   26.10 
   2   6   8   19.50   30.00 
   1  13  -9   67.89   34.00 
  -1 -13   9  103.49   40.70 
   0  13  -9  302.67   61.79 
   0 -13   9  287.27   61.19 
  -1  13  -9   28.30   33.50 
   1 -13   9  110.79   36.80 
   4  12  -9    0.00   28.40 
  -4 -12   9    0.00   27.10 
   3  12  -9  190.78   53.59 
  -3 -12   9  249.08   53.19 
   2  12  -9   58.49   32.00 
  -2 -12   9  108.99   32.90 
   1  12  -9    0.80   24.70 
  -1 -12   9   57.19   30.60 
   0  12  -9   44.70   30.00 
   0 -12   9    9.20   24.70 
  -1  12  -9  193.78   47.10 
   1 -12   9  176.78   48.00 
  -2  12  -9  368.86   64.99 
   2 -12   9  229.48   50.89 
  -3  12  -9    9.70   30.00 
   3 -12   9   20.60   27.20 
  -4  12  -9   27.60   32.10 
  -4  12  -9   68.29   32.20 
   4 -12   9   40.40   28.70 
   6  11  -9   22.40   29.10 
   5  11  -9   23.20   29.00 
  -5 -11   9   84.39   30.60 
   4  11  -9    0.00   21.60 
  -4 -11   9   11.80   29.70 
   3  11  -9  363.56   66.39 
  -3 -11   9  286.17   58.69 
   2  11  -9   12.10   26.00 
  -2 -11   9   66.79   29.70 
   1  11  -9  469.35   71.79 
  -1 -11   9  322.97   59.39 
   0  11  -9   22.80   26.80 
   0 -11   9   28.40   28.90 
  -1  11  -9   64.29   32.80 
   1 -11   9   40.10   30.60 
  -2  11  -9   56.59   29.80 
  -2  11  -9    0.00   19.00 
   2 -11   9    0.00   22.70 
  -3  11  -9   92.29   31.80 
  -3  11  -9   65.59   27.80 
   3 -11   9   47.00   30.90 
  -4  11  -9  170.58   44.40 
  -4  11  -9  157.58   43.30 
   4 -11   9  132.69   40.40 
  -5  11  -9   95.79   36.50 
  -5  11  -9   54.79   38.80 
   5 -11   9   57.99   38.30 
   7  10  -9  132.69   45.30 
   6  10  -9  133.79   42.70 
   5  10  -9  316.97   61.19 
  -5 -10   9  353.26   55.69 
   4  10  -9   64.09   29.10 
  -4 -10   9   28.80   34.50 
   3  10  -9   18.60   31.50 
  -3 -10   9   44.10   25.00 
   2  10  -9    0.00   18.90 
  -2 -10   9   12.90   22.50 
   1  10  -9  350.96   59.79 
  -1 -10   9  351.06   62.99 
   0  10  -9   10.30   26.20 
   0  10  -9   37.40   22.30 
   0 -10   9   10.90   22.10 
  -1  10  -9  810.82   79.49 
  -1  10  -9  825.52   86.39 
   1 -10   9  738.23   89.49 
  -2  10  -9   54.19   29.30 
  -2  10  -9  110.09   34.10 
   2 -10   9   21.20   22.80 
  -3  10  -9  211.08   46.60 
  -3  10  -9  227.28   47.70 
   3 -10   9  211.58   50.99 
  -4  10  -9   57.79   32.00 
  -4  10  -9   13.50   27.70 
   4 -10   9   64.19   31.80 
  -5  10  -9   27.20   25.10 
  -5  10  -9   12.60   28.90 
   5 -10   9    0.00   22.10 
  -6  10  -9   23.80   29.00 
   6 -10   9  102.59   30.70 
   8   9  -9  157.58   46.00 
   7   9  -9    9.20   25.10 
   6   9  -9   56.59   35.80 
   5   9  -9  156.58   46.40 
  -5  -9   9  134.59   34.90 
   4   9  -9  413.66   65.89 
  -4  -9   9  483.95   69.99 
   3   9  -9  289.17   54.79 
  -3  -9   9  343.27   58.09 
   2   9  -9   81.39   33.60 
   2   9  -9   95.79   29.10 
  -2  -9   9   61.79   28.80 
   1   9  -9   56.39   26.10 
   1   9  -9  141.79   32.20 
  -1  -9   9  116.69   37.00 
   0   9  -9    0.00   17.40 
   0   9  -9   90.89   32.20 
   0  -9   9   25.40   20.50 
  -1   9  -9  133.39   35.30 
  -1   9  -9  247.08   45.30 
   1  -9   9   84.39   32.40 
  -2   9  -9    0.00   20.60 
  -2   9  -9   18.30   20.40 
   2  -9   9    0.00   23.40 
  -3   9  -9  392.56   57.89 
  -3   9  -9  399.66   59.29 
   3  -9   9  406.36   65.29 
  -4   9  -9   41.50   25.20 
  -4   9  -9   56.09   30.20 
   4  -9   9   92.39   32.30 
  -5   9  -9  217.98   51.69 
   5  -9   9  266.57   51.59 
  -6   9  -9    0.00   24.00 
   6  -9   9   72.79   33.00 
   6  -9   9   29.00   26.20 
  -7   9  -9    0.00   21.70 
   7  -9   9    0.00   22.50 
   7  -9   9   39.30   29.20 
   9   8  -9   41.50   35.20 
   8   8  -9  245.58   55.39 
   7   8  -9    9.40   24.80 
   6   8  -9  424.36   66.59 
   5   8  -9    0.00   21.90 
  -5  -8   9    0.00   19.60 
   4   8  -9    0.20   19.70 
   4   8  -9    6.40   20.60 
  -4  -8   9   37.50   25.10 
   3   8  -9   54.19   24.80 
   3   8  -9   20.20   25.00 
  -3  -8   9  104.29   34.90 
   2   8  -9  320.97   47.70 
   2   8  -9  438.66   59.29 
  -2  -8   9  365.96   57.29 
   1   8  -9  332.77   49.70 
   1   8  -9  293.77   47.00 
  -1  -8   9  285.67   51.99 
   0   8  -9  151.48   36.70 
   0   8  -9  120.89   35.00 
   0  -8   9  115.69   41.40 
  -1   8  -9   66.39   29.30 
  -1   8  -9  189.98   40.90 
   1  -8   9   95.99   34.40 
  -2   8  -9  101.89   36.20 
  -2   8  -9   56.89   26.90 
   2  -8   9   25.70   20.00 
  -3   8  -9    3.20   21.70 
  -3   8  -9    1.20   22.50 
   3  -8   9   16.50   23.20 
  -4   8  -9    0.00   20.80 
  -4   8  -9    0.00   21.80 
   4  -8   9   19.50   27.10 
  -5   8  -9  269.87   55.89 
   5  -8   9  303.57   58.59 
   5  -8   9  394.96   60.69 
  -6   8  -9    0.00   23.20 
   6  -8   9   33.00   24.90 
   6  -8   9    0.00   26.00 
  -7   8  -9  419.56   70.79 
   7  -8   9  392.66   63.29 
   7  -8   9  369.16   60.39 
   9   7  -9   26.10   27.50 
   8   7  -9   21.20   28.70 
   7   7  -9   23.30   25.80 
   6   7  -9  429.96   62.09 
   6   7  -9  479.85   60.49 
   5   7  -9    2.70   19.30 
   5   7  -9    0.00   20.90 
  -5  -7   9   14.10   21.60 
   4   7  -9  636.44   69.49 
   4   7  -9  687.83   70.39 
  -4  -7   9  869.91   65.19 
   3   7  -9    5.20   21.60 
   3   7  -9    0.50   15.70 
  -3  -7   9  263.87   51.09 
   2   7  -9  125.09   31.30 
   2   7  -9   97.89   32.30 
  -2  -7   9   90.09   34.50 
   1   7  -9   46.70   24.50 
   1   7  -9   18.60   21.80 
  -1  -7   9   13.70   24.30 
   0   7  -9  496.35   56.49 
   0   7  -9  418.16   55.99 
   0  -7   9  474.05   67.09 
  -1   7  -9  440.96   60.69 
  -1   7  -9  471.75   52.79 
   1  -7   9  453.65   65.19 
  -2   7  -9  463.25   55.49 
  -2   7  -9  532.45   67.39 
   2  -7   9  484.15   68.89 
  -3   7  -9  499.05   68.29 
  -3   7  -9  521.05   62.29 
   3  -7   9  422.16   66.29 
  -4   7  -9  168.18   43.40 
   4  -7   9  180.58   37.70 
   4  -7   9  121.79   37.50 
  -5   7  -9   42.90   25.00 
   5  -7   9   26.00   22.00 
   5  -7   9   38.10   31.50 
  -6   7  -9    0.00   26.60 
   6  -7   9    0.00   26.30 
   6  -7   9    0.00   24.90 
  -7   7  -9   96.69   36.50 
   7  -7   9  141.29   35.80 
   7  -7   9  134.09   40.60 
  -8   7  -9    0.00   23.90 
   8  -7   9    0.00   26.40 
   8  -7   9    2.20   27.00 
   9   6  -9  149.09   43.90 
   8   6  -9  254.07   40.90 
   8   6  -9  309.87   56.69 
   7   6  -9   53.59   29.00 
   7   6  -9    9.80   28.80 
   6   6  -9    0.30   17.70 
   6   6  -9   35.40   28.80 
   5   6  -9   14.00   20.00 
   5   6  -9   12.80   23.60 
  -5  -6   9   30.70   21.90 
   4   6  -9  428.26   56.89 
   4   6  -9  432.06   53.89 
  -4  -6   9  504.45   59.99 
   3   6  -9   32.10   21.70 
   3   6  -9   47.40   22.90 
  -3  -6   9    4.90   19.90 
   2   6  -9  946.71   69.89 
   2   6  -9  930.61   59.69 
  -2  -6   9 1181.08   76.29 
   1   6  -9   28.60   23.70 
   1   6  -9    8.80   22.30 
  -1  -6   9   29.40   24.90 
   0   6  -9  621.54   68.59 
   0   6  -9  695.23   60.49 
   0  -6   9  578.54   71.59 
  -1   6  -9   15.20   24.30 
  -1   6  -9   23.70   18.80 
   1  -6   9   17.50   22.10 
  -2   6  -9   60.69   29.20 
  -2   6  -9   52.29   22.00 
   2  -6   9   41.00   25.70 
  -3   6  -9   85.39   25.70 
  -3   6  -9   52.89   28.30 
   3  -6   9   22.50   23.60 
  -4   6  -9  238.88   50.79 
   4  -6   9  125.29   40.60 
   4  -6   9  225.98   41.00 
  -5   6  -9  367.96   63.89 
   5  -6   9  382.76   53.79 
   5  -6   9  361.16   63.09 
  -6   6  -9  116.79   39.10 
   6  -6   9   94.19   40.40 
   6  -6   9  137.19   36.00 
  -7   6  -9  134.79   50.29 
   7  -6   9  241.48   43.70 
   7  -6   9  239.58   53.69 
  -8   6  -9    0.00   23.80 
   8  -6   9   38.90   42.40 
   8  -6   9    0.00   24.10 
  10   5  -9    0.00   23.30 
  10   5  -9    0.00   23.10 
   9   5  -9   91.49   37.10 
   9   5  -9   48.20   28.30 
   8   5  -9   34.10   28.30 
   8   5  -9   25.40   24.60 
   7   5  -9  470.35   65.89 
   7   5  -9  468.55   66.99 
   6   5  -9  419.56   57.89 
   6   5  -9  474.85   60.59 
   5   5  -9  397.36   59.49 
   5   5  -9  372.86   50.29 
  -5  -5   9  415.76   49.50 
   4   5  -9   88.99   31.00 
   4   5  -9   93.59   27.50 
  -4  -5   9   57.99   23.80 
   3   5  -9   64.39   23.70 
   3   5  -9   51.49   26.50 
  -3  -5   9   24.60   21.80 
   2   5  -9  217.08   43.10 
   2   5  -9  214.18   34.20 
  -2  -5   9  213.28   43.00 
   1   5  -9    0.00   16.10 
   1   5  -9    0.00   12.30 
  -1  -5   9    0.00   16.40 
   0   5  -9 1127.99   55.19 
   0   5  -9 1094.79   75.49 
   0  -5   9 1122.09   78.79 
  -1   5  -9    0.00   14.70 
  -1   5  -9    0.00   22.30 
   1  -5   9   34.00   25.20 
  -2   5  -9  472.05   64.39 
  -2   5  -9  468.75   47.60 
   2  -5   9  320.97   53.99 
  -3   5  -9    0.00   20.10 
   3  -5   9   25.20   24.70 
  -4   5  -9    0.00   18.70 
   4  -5   9    0.00   17.70 
   4  -5   9   41.50   20.40 
  -5   5  -9    0.00   21.00 
   5  -5   9   30.60   27.10 
   5  -5   9    3.80   19.20 
  -6   5  -9  113.69   42.30 
   6  -5   9  168.68   39.60 
   6  -5   9  167.08   47.00 
  -7   5  -9  124.09   43.10 
   7  -5   9  181.08   43.70 
  -8   5  -9  165.38   49.60 
   8  -5   9   28.20   40.00 
  10   4  -9   41.80   26.90 
  10   4  -9    0.00   22.70 
   9   4  -9   66.29   30.00 
   9   4  -9  147.69   34.20 
   8   4  -9    0.00   21.10 
   8   4  -9    8.70   20.40 
   7   4  -9   50.59   24.70 
   7   4  -9   65.79   27.60 
   6   4  -9   75.49   26.70 
   6   4  -9   94.89   30.80 
   5   4  -9  662.23   61.29 
   5   4  -9  603.24   70.99 
  -5  -4   9  623.94   45.70 
   4   4  -9  383.16   44.00 
   4   4  -9  356.06   55.19 
  -4  -4   9  376.16   48.80 
   3   4  -9  533.65   48.00 
   3   4  -9  485.95   61.49 
  -3  -4   9  566.14   61.89 
   2   4  -9  124.49   35.60 
   2   4  -9  138.49   24.30 
  -2  -4   9  142.99   35.30 
   1   4  -9  177.18   38.90 
  -1  -4   9  128.09   33.40 
   0   4  -9   22.50   23.30 
   0  -4   9   36.90   27.00 
  -1   4  -9   26.20   25.40 
   1  -4   9   25.10   25.20 
  -2   4  -9  665.83   73.69 
   2  -4   9  623.04   72.99 
  -3   4  -9   80.09   33.50 
   3  -4   9   85.69   33.00 
  -4   4  -9  664.73   81.59 
   4  -4   9  761.72   85.79 
  -5   4  -9   96.49   37.80 
   5  -4   9   71.79   34.10 
  -6   4  -9    0.00   21.90 
   6  -4   9   27.40   29.30 
  -7   4  -9    1.40   28.50 
   7  -4   9    0.00   24.60 
  -8   4  -9   57.69   36.10 
   8  -4   9   82.49   33.50 
  10   3  -9   48.00   29.50 
  10   3  -9   66.19   26.50 
   9   3  -9  428.66   64.39 
   9   3  -9  301.07   53.79 
   8   3  -9    0.00   18.80 
   8   3  -9    0.00   23.90 
   7   3  -9  469.75   53.99 
   7   3  -9  626.74   79.19 
   6   3  -9    0.00   22.90 
   6   3  -9    4.00   17.30 
   5   3  -9   11.20   21.70 
   5   3  -9   65.59   22.10 
  -5  -3   9   70.79   20.10 
   4   3  -9    0.00   21.50 
  -4  -3   9    0.00   14.70 
   3   3  -9  414.16   58.59 
  -3  -3   9  580.84   60.89 
   2   3  -9  277.07   48.50 
  -2  -3   9  376.36   50.79 
   1   3  -9  940.71   70.19 
  -1  -3   9  947.91   68.19 
   0   3  -9  362.26   55.69 
   0  -3   9  371.06   55.09 
  -1   3  -9  246.78   46.80 
   1  -3   9  319.77   52.99 
  -2   3  -9   10.10   18.50 
  -2   3  -9    0.00   17.90 
   2  -3   9    1.30   22.10 
  -3   3  -9    0.00   20.30 
  -3   3  -9    0.00   15.80 
   3  -3   9    0.00   20.00 
  -4   3  -9  252.57   51.39 
   4  -3   9  256.57   53.59 
  -5   3  -9   73.09   31.70 
   5  -3   9   31.40   26.50 
  -6   3  -9  771.52   92.39 
   6  -3   9  827.02   92.79 
  -7   3  -9    8.00   24.50 
   7  -3   9   10.90   25.10 
  -8   3  -9   19.00   26.00 
   8  -3   9   93.79   40.10 
  10   2  -9   38.40   25.80 
   9   2  -9   35.50   21.90 
   8   2  -9   52.39   28.60 
   7   2  -9  346.47   60.59 
   6   2  -9    0.00   16.80 
   5   2  -9  342.57   56.19 
  -5  -2   9  314.27   40.60 
   4   2  -9    5.10   23.20 
  -4  -2   9    2.30   19.80 
   3   2  -9  195.68   43.70 
  -3  -2   9  296.77   46.40 
   2   2  -9   93.79   30.80 
  -2  -2   9   76.59   30.80 
   1   2  -9   29.10   22.00 
  -1  -2   9   49.20   28.70 
   0   2  -9  195.38   42.20 
   0  -2   9  191.08   43.40 
  -1   2  -9  854.31   58.39 
  -1   2  -9  779.22   79.79 
   1  -2   9  849.41   83.79 
  -2   2  -9  341.17   53.89 
  -2   2  -9  521.95   57.69 
   2  -2   9  299.67   52.69 
  -3   2  -9  186.18   36.70 
  -3   2  -9  174.78   42.00 
   3  -2   9  142.89   43.80 
  -4   2  -9  222.48   37.60 
  -4   2  -9  173.68   44.40 
   4  -2   9  249.38   49.90 
  -5   2  -9    0.00   26.20 
   5  -2   9    0.00   21.30 
  -6   2  -9  104.29   39.30 
   6  -2   9   83.29   36.50 
  -7   2  -9   46.10   33.00 
   7  -2   9    0.00   27.50 
  -8   2  -9  252.47   58.69 
   8  -2   9  220.18   50.99 
  10   1  -9  285.57   49.99 
   9   1  -9   62.89   33.20 
   8   1  -9  154.28   46.40 
   7   1  -9   38.60   24.30 
   6   1  -9    0.00   22.90 
   5   1  -9  200.68   45.70 
  -5  -1   9  262.27   37.60 
   4   1  -9   54.29   29.50 
  -4  -1   9    8.40   23.10 
   3   1  -9  472.55   63.99 
  -3  -1   9  598.84   62.79 
   2   1  -9    2.90   19.80 
  -2  -1   9    0.00   18.30 
   1   1  -9  748.63   77.69 
  -1  -1   9  688.73   74.09 
   0   1  -9  124.39   34.80 
   0   1  -9   72.49   28.90 
   0  -1   9   57.29   30.90 
  -1   1  -9    0.00   17.90 
  -1   1  -9    1.20   21.30 
   1  -1   9    0.00   18.90 
  -2   1  -9   30.20   26.00 
  -2   1  -9    0.00   17.90 
   2  -1   9    0.00   21.40 
  -3   1  -9  711.33   79.19 
  -3   1  -9  803.92   75.09 
   3  -1   9  639.24   80.29 
  -4   1  -9   38.70   26.10 
  -4   1  -9   38.50   23.10 
   4  -1   9   75.79   33.10 
  -5   1  -9  315.77   47.00 
  -5   1  -9  391.96   63.09 
   5  -1   9  468.75   70.69 
  -6   1  -9  189.78   49.20 
   6  -1   9  189.98   47.60 
  -7   1  -9    0.00   30.70 
   7  -1   9   44.00   35.60 
  10   0  -9    0.00   26.40 
   9   0  -9   62.89   36.80 
   8   0  -9  372.66   65.19 
   7   0  -9   93.99   37.20 
   6   0  -9  292.97   56.79 
   5   0  -9   61.09   28.60 
   4   0  -9    1.00   20.60 
  -4   0   9    2.90   21.40 
   3   0  -9    0.00   18.00 
  -3   0   9   56.59   26.00 
   2   0  -9  195.18   44.50 
  -2   0   9  204.08   43.60 
   1   0  -9  570.64   69.19 
   1   0  -9  692.73   74.99 
  -1   0   9  738.03   78.89 
   0   0  -9  108.69   35.90 
   0   0  -9   60.39   30.20 
   0   0   9   93.49   37.00 
  -1   0  -9  902.71   86.19 
  -1   0  -9  880.91   82.89 
   1   0   9  879.81   91.69 
  -2   0  -9   84.89   29.60 
  -2   0  -9   31.80   27.00 
   2   0   9   17.80   30.00 
  -3   0  -9  137.69   35.60 
  -3   0  -9    0.00   16.90 
   3   0   9   35.40   29.90 
  -4   0  -9   27.90   23.30 
  -4   0  -9   40.30   23.90 
   4   0   9    9.20   28.20 
  -5   0  -9  105.49   37.50 
  -5   0  -9  163.58   40.70 
   5   0   9  105.89   42.60 
  -6   0  -9  119.29   42.40 
  -6   0  -9   31.90   27.60 
   6   0   9   63.79   35.10 
  -7   0  -9  109.19   34.80 
   7   0   9  128.19   42.80 
   9  -1  -9    0.00   20.90 
   8  -1  -9   16.80   22.40 
   7  -1  -9   62.79   34.60 
   6  -1  -9  516.35   76.39 
   5  -1  -9   21.10   24.90 
   4  -1  -9  417.66   66.09 
  -4   1   9  519.85   61.59 
   3  -1  -9  102.09   35.60 
  -3   1   9   72.09   30.30 
   2  -1  -9   55.69   27.20 
   2  -1  -9   31.10   28.40 
  -2   1   9   92.49   34.00 
   1  -1  -9    0.00   21.40 
   1  -1  -9    0.00   17.20 
  -1   1   9    0.00   21.40 
   0  -1  -9   92.09   34.10 
   0  -1  -9   29.10   25.10 
   0   1   9   81.69   31.10 
  -1  -1  -9  308.17   53.99 
  -1  -1  -9  235.28   48.50 
   1   1   9  266.17   53.49 
  -2  -1  -9  147.09   37.70 
  -2  -1  -9  177.88   41.10 
   2   1   9  158.78   42.00 
  -3  -1  -9  601.54   72.89 
  -3  -1  -9  505.65   67.09 
   3   1   9  723.23   88.79 
  -4  -1  -9    0.00   17.60 
  -4  -1  -9    0.00   20.70 
   4   1   9   43.40   30.10 
  -5  -1  -9  116.39   39.60 
  -5  -1  -9  150.08   31.90 
   5   1   9  139.09   44.40 
  -6  -1  -9    0.00   21.80 
   6   1   9    0.00   25.00 
   9  -2  -9   51.09   29.90 
   8  -2  -9  141.99   39.70 
   7  -2  -9   55.89   24.30 
   6  -2  -9   24.90   24.40 
   5  -2  -9   10.60   23.20 
   4  -2  -9  168.88   43.00 
  -4   2   9  137.79   37.10 
   3  -2  -9   19.50   23.40 
  -3   2   9    2.80   22.20 
   2  -2  -9  417.66   63.89 
   2  -2  -9  519.55   69.49 
  -2   2   9  558.24   71.59 
   1  -2  -9  170.28   44.10 
   1  -2  -9  196.48   44.40 
  -1   2   9  179.88   45.60 
   0  -2  -9   56.09   26.00 
   0  -2  -9   58.49   27.50 
   0   2   9   59.69   31.20 
  -1  -2  -9   40.10   27.60 
  -1  -2  -9  114.99   36.10 
   1   2   9   37.50   30.50 
  -2  -2  -9  103.19   34.40 
  -2  -2  -9  107.99   34.40 
   2   2   9   53.69   34.20 
  -3  -2  -9   16.60   24.00 
  -3  -2  -9   17.90   23.10 
   3   2   9   43.80   37.00 
  -4  -2  -9  116.59   34.90 
   4   2   9   80.29   38.20 
  -5  -2  -9  278.17   56.59 
   5   2   9  149.29   46.60 
  -6  -2  -9   17.40   28.20 
   6   2   9   37.30   35.20 
   8  -3  -9  100.89   38.10 
   7  -3  -9   69.59   36.60 
   6  -3  -9  374.46   68.09 
   5  -3  -9   50.59   31.50 
   4  -3  -9  170.48   43.80 
  -4   3   9  202.78   46.60 
   3  -3  -9   28.00   25.70 
   3  -3  -9   14.20   30.70 
  -3   3   9   70.09   33.80 
   2  -3  -9   80.39   33.70 
   2  -3  -9   36.00   23.60 
  -2   3   9   89.19   34.70 
   1  -3  -9    7.10   67.59 
   1  -3  -9    0.00   16.80 
  -1   3   9    0.00   21.20 
   0  -3  -9  484.35   67.59 
   0  -3  -9  471.35   71.69 
   0   3   9  396.56   67.79 
  -1  -3  -9  112.79   37.90 
  -1  -3  -9  103.09   28.30 
   1   3   9   98.89   40.50 
  -2  -3  -9  131.69   39.80 
   2   3   9   84.09   38.00 
  -3  -3  -9   53.89   32.50 
   3   3   9  100.19   39.60 
  -4  -3  -9    0.00   24.00 
   4   3   9   15.20   30.70 
  -5  -3  -9   40.00   31.90 
   5   3   9    1.90   27.10 
   7  -4  -9    0.00   23.70 
   6  -4  -9   25.30   27.00 
   5  -4  -9   94.29   36.40 
   4  -4  -9  347.17   61.29 
  -4   4   9  329.27   53.29 
   3  -4  -9    7.60   24.20 
   3  -4  -9   80.19   34.80 
  -3   4   9   13.70   27.10 
   2  -4  -9  269.67   55.79 
   2  -4  -9  349.07   54.89 
  -2   4   9  417.26   70.09 
   1  -4  -9    0.00   18.90 
   1  -4  -9    0.00   21.20 
  -1   4   9   66.39   36.60 
   0  -4  -9   16.50   26.10 
   0   4   9    0.00   27.00 
  -1  -4  -9   25.00   28.10 
   1   4   9   50.49   31.20 
  -2  -4  -9   83.09   42.70 
   2   4   9   71.19   34.20 
  -3  -4  -9   15.70   32.80 
   3   4   9   25.20   35.20 
   5  -5  -9   36.00   26.00 
   4  -5  -9    0.00   23.20 
  -4   5   9    0.00   24.10 
   3  -5  -9  100.09   37.30 
   3  -5  -9   18.30   24.90 
  -3   5   9   66.19   31.80 
   2  -5  -9  144.89   50.39 
  -2   5   9  215.68   52.19 
   1  -5  -9  127.29   45.90 
  -1   5   9   86.49   44.30 
   0  -5  -9  358.86   65.49 
   0   5   9  336.07   66.09 
  -1  -5  -9   21.90   28.30 
   1   5   9   66.79   31.20 
  -2  -5  -9   75.79   44.00 
   2   5   9   87.69   43.40 
   3  12 -10   30.20   26.10 
  -3 -12  10    0.00   23.40 
   2  12 -10   52.99   33.70 
  -2 -12  10   36.10   25.20 
   1  12 -10  268.67   56.39 
  -1 -12  10  253.57   51.09 
   0  12 -10   84.89   37.50 
   0 -12  10   55.59   31.90 
  -1  12 -10   65.19   33.90 
   1 -12  10  157.88   48.50 
  -2  12 -10    0.00   23.20 
   2 -12  10   21.00   29.00 
  -3  12 -10    0.00   25.40 
   3 -12  10    9.40   26.70 
   5  11 -10  185.08   45.40 
  -5 -11  10  102.89   32.90 
   4  11 -10   94.89   39.20 
  -4 -11  10    0.00   27.50 
   3  11 -10  130.39   40.50 
  -3 -11  10   61.09   34.00 
   2  11 -10   31.60   25.20 
  -2 -11  10   45.30   30.70 
   1  11 -10    0.00   23.80 
  -1 -11  10    3.20   30.10 
   0  11 -10   12.30   29.00 
   0 -11  10    0.00   21.40 
  -1  11 -10  179.48   43.00 
  -1  11 -10  244.98   44.00 
   1 -11  10  263.47   55.29 
  -2  11 -10   44.70   32.60 
  -2  11 -10   31.90   23.50 
   2 -11  10   24.10   28.80 
  -3  11 -10   64.19   31.00 
  -3  11 -10   16.10   27.10 
   3 -11  10   56.79   27.60 
  -4  11 -10   52.99   29.90 
  -4  11 -10   45.70   29.10 
   4 -11  10   11.10   28.30 
  -5  11 -10    6.90   25.70 
   6  10 -10   10.20   26.70 
   5  10 -10  164.68   45.10 
  -5 -10  10   38.10   25.60 
   4  10 -10   72.09   32.80 
  -4 -10  10   58.89   35.60 
   3  10 -10  366.56   58.39 
  -3 -10  10  468.35   70.19 
   2  10 -10    0.00   23.90 
  -2 -10  10   39.80   27.20 
   1  10 -10  295.37   52.59 
   1  10 -10  277.17   45.10 
  -1 -10  10  249.28   56.29 
   0  10 -10    0.20   19.70 
   0  10 -10   13.10   22.90 
   0 -10  10    9.30   26.60 
  -1  10 -10    0.00   22.30 
  -1  10 -10   44.10   24.30 
   1 -10  10   67.79   32.80 
  -2  10 -10   21.60   25.30 
  -2  10 -10    1.00   23.70 
   2 -10  10    0.00   21.90 
  -3  10 -10  161.58   43.40 
  -3  10 -10  196.58   44.40 
   3 -10  10  179.18   48.90 
  -4  10 -10    0.30   26.00 
  -4  10 -10   22.40   25.20 
   4 -10  10  160.78   49.99 
  -5  10 -10  455.95   74.49 
  -5  10 -10  379.46   66.49 
   5 -10  10  348.67   64.59 
  -6  10 -10   13.40   31.60 
   6 -10  10   55.19   32.90 
   7   9 -10    4.40   24.70 
   6   9 -10  476.35   72.39 
   5   9 -10   69.29   36.90 
  -5  -9  10   63.59   23.30 
   4   9 -10  127.59   39.20 
  -4  -9  10   87.99   33.10 
   3   9 -10    9.50   23.90 
   3   9 -10   23.30   19.20 
  -3  -9  10    0.00   22.00 
   2   9 -10   31.00   21.30 
   2   9 -10   20.70   27.20 
  -2  -9  10    7.80   23.80 
   1   9 -10  273.47   52.29 
   1   9 -10  266.97   48.90 
  -1  -9  10  307.97   57.29 
   0   9 -10   83.29   28.40 
   0   9 -10  139.69   35.50 
   0  -9  10   97.79   34.50 
  -1   9 -10  439.16   60.39 
  -1   9 -10  392.56   58.99 
   1  -9  10  391.16   62.89 
  -2   9 -10    0.00   18.90 
  -2   9 -10   38.10   27.10 
   2  -9  10   41.20   27.10 
  -3   9 -10  176.78   41.70 
  -3   9 -10  151.28   42.30 
   3  -9  10  181.68   45.00 
  -4   9 -10   11.20   25.10 
  -4   9 -10   35.20   25.80 
   4  -9  10   51.29   27.50 
  -5   9 -10   64.69   28.90 
  -5   9 -10   27.50   28.90 
   5  -9  10   14.90   26.00 
  -6   9 -10   92.89   40.00 
   6  -9  10   45.70   30.40 
   8   8 -10   27.30   30.90 
   7   8 -10    0.00   21.20 
   6   8 -10  237.58   50.19 
   5   8 -10    2.40   16.90 
   5   8 -10    0.00   22.70 
  -5  -8  10    0.00   19.10 
   4   8 -10  298.37   49.40 
   4   8 -10  310.07   53.99 
  -4  -8  10  414.26   61.89 
   3   8 -10   78.99   28.80 
   3   8 -10   14.50   20.90 
  -3  -8  10    0.00   21.40 
   2   8 -10  236.28   45.00 
   2   8 -10  153.88   37.40 
  -2  -8  10  146.79   41.60 
   1   8 -10    0.00   19.80 
   1   8 -10    7.60   19.70 
  -1  -8  10    5.30   22.70 
   0   8 -10   30.30   20.00 
   0   8 -10    0.00   21.20 
   0  -8  10    0.00   20.10 
  -1   8 -10  109.59   34.60 
  -1   8 -10  138.99   34.70 
   1  -8  10   33.30   31.10 
  -2   8 -10   84.69   30.30 
  -2   8 -10  133.49   40.40 
   2  -8  10  115.19   40.80 
  -3   8 -10  292.17   56.59 
  -3   8 -10  293.07   47.60 
   3  -8  10  202.08   47.00 
  -4   8 -10   41.60   25.20 
  -4   8 -10   38.60   30.70 
   4  -8  10   13.20   25.50 
  -5   8 -10  426.16   70.89 
   5  -8  10  270.87   56.39 
  -6   8 -10   19.60   32.10 
   6  -8  10    2.80   21.80 
   6  -8  10   11.40   23.10 
  -7   8 -10    0.00   30.70 
   7  -8  10   12.60   29.30 
   7  -8  10   43.00   24.90 
   9   7 -10   99.29   39.20 
   8   7 -10   83.19   37.50 
   7   7 -10    0.00   18.70 
   7   7 -10   40.10   29.10 
   6   7 -10   61.39   21.30 
   6   7 -10   26.50   18.80 
   5   7 -10    0.00   17.00 
   5   7 -10   31.90   25.70 
  -5  -7  10    0.00   18.20 
   4   7 -10  182.98   44.10 
   4   7 -10  169.38   36.60 
  -4  -7  10  167.08   36.80 
   3   7 -10   92.59   31.30 
   3   7 -10   21.50   21.30 
  -3  -7  10    8.00   22.40 
   2   7 -10  922.11   62.09 
   2   7 -10  706.83   74.19 
  -2  -7  10  702.73   78.19 
   1   7 -10   63.99   26.80 
   1   7 -10   44.90   25.90 
  -1  -7  10  109.69   36.90 
   0   7 -10  758.22   55.19 
   0   7 -10  754.72   79.49 
   0  -7  10  777.12   84.49 
  -1   7 -10   74.59   32.20 
  -1   7 -10  138.19   32.50 
   1  -7  10   88.09   35.10 
  -2   7 -10   39.50   24.50 
  -2   7 -10   59.89   21.90 
   2  -7  10   32.50   24.90 
  -3   7 -10    0.00   17.90 
  -3   7 -10    0.00   22.00 
   3  -7  10    9.50   22.40 
  -4   7 -10  113.09   32.50 
  -4   7 -10  182.78   47.70 
   4  -7  10  133.49   45.80 
  -5   7 -10  156.98   46.60 
   5  -7  10  198.68   51.59 
   5  -7  10  221.68   43.40 
  -6   7 -10  146.49   44.40 
   6  -7  10  107.59   40.70 
  -7   7 -10  341.37   66.39 
   7  -7  10  443.36   73.29 
   9   6 -10    0.00   31.10 
   8   6 -10    0.00   21.70 
   8   6 -10   34.70   23.60 
   7   6 -10  196.88   47.30 
   7   6 -10  218.38   45.20 
   6   6 -10  170.88   38.20 
   6   6 -10  226.88   45.10 
   5   6 -10  308.97   47.40 
   5   6 -10  328.97   50.19 
  -5  -6  10  301.77   42.30 
   4   6 -10  182.18   38.30 
   4   6 -10  121.89   34.10 
  -4  -6  10  136.49   36.10 
   3   6 -10  111.79   35.10 
   3   6 -10  257.57   37.70 
  -3  -6  10  199.88   42.70 
   2   6 -10   10.90   20.60 
   2   6 -10    0.00   17.00 
  -2  -6  10   23.80   24.30 
   1   6 -10   73.69   26.50 
   1   6 -10   63.49   27.70 
  -1  -6  10   39.50   29.00 
   0   6 -10  989.50   93.19 
   0   6 -10  953.10   59.99 
   0  -6  10  770.22   82.79 
  -1   6 -10   18.60   24.70 
   1  -6  10   75.89   32.30 
  -2   6 -10  786.32   84.19 
   2  -6  10  848.72   90.49 
  -3   6 -10  130.49   39.10 
   3  -6  10  165.58   42.60 
  -4   6 -10   41.90   31.30 
   4  -6  10   27.70   28.30 
  -5   6 -10    0.00   20.80 
   5  -6  10   15.90   20.10 
  -6   6 -10   41.10   29.90 
   6  -6  10    0.00   19.40 
  -7   6 -10   69.79   35.90 
   7  -6  10   22.10   29.10 
   9   5 -10  282.77   48.60 
   9   5 -10  360.76   52.09 
   8   5 -10   12.30   27.20 
   8   5 -10   18.90   25.70 
   7   5 -10  100.79   30.10 
   7   5 -10   41.00   24.50 
   6   5 -10   11.40   19.60 
   6   5 -10   31.20   26.00 
   5   5 -10   85.49   25.80 
   5   5 -10  122.99   31.80 
  -5  -5  10   88.39   26.60 
   4   5 -10  340.77   56.49 
  -4  -5  10  346.57   49.70 
   3   5 -10  202.58   44.30 
  -3  -5  10  189.98   39.50 
   2   5 -10  599.04   71.99 
  -2  -5  10  520.35   66.19 
   1   5 -10  348.47   54.39 
  -1  -5  10  336.37   55.99 
   0   5 -10  168.58   41.90 
   0  -5  10   75.29   34.60 
  -1   5 -10   25.40   25.40 
   1  -5  10   40.10   29.40 
  -2   5 -10   64.59   29.30 
   2  -5  10   97.59   36.80 
  -3   5 -10    0.00   18.90 
   3  -5  10    0.00   17.80 
  -4   5 -10  658.73   84.29 
   4  -5  10  675.53   84.19 
  -5   5 -10   44.10   29.60 
   5  -5  10   84.79   35.40 
  -6   5 -10  220.48   51.89 
   6  -5  10  306.57   54.99 
  -7   5 -10   65.19   34.40 
   7  -5  10   79.39   33.00 
   9   4 -10  131.39   37.30 
   8   4 -10    0.00   24.60 
   7   4 -10  525.85   76.99 
   6   4 -10   38.20   25.20 
   5   4 -10  253.47   47.70 
   4   4 -10    3.80   21.90 
  -4  -4  10   12.40   20.40 
   3   4 -10   28.10   25.70 
  -3  -4  10    0.70   19.70 
   2   4 -10  145.69   40.80 
  -2  -4  10   72.89   29.70 
   1   4 -10  539.45   68.49 
  -1  -4  10  707.43   76.99 
   0   4 -10  789.32   83.99 
   0  -4  10  731.63   78.49 
  -1   4 -10  251.77   49.30 
   1  -4  10  250.37   52.49 
  -2   4 -10  388.46   59.89 
   2  -4  10  382.66   61.39 
  -3   4 -10   20.50   20.90 
   3  -4  10   50.79   26.70 
  -4   4 -10    0.00   27.10 
   4  -4  10    0.00   22.60 
  -5   4 -10   16.70   22.90 
   5  -4  10    0.00   24.10 
  -6   4 -10  365.46   68.29 
   6  -4  10  390.96   64.69 
  -7   4 -10    0.00   25.90 
   7  -4  10   28.90   27.00 
   9   3 -10    0.00   20.90 
   8   3 -10    2.30   22.30 
   7   3 -10  166.28   45.40 
   6   3 -10    2.30   18.90 
   5   3 -10  965.80   96.19 
   4   3 -10   11.70   21.20 
  -4  -3  10    0.00   18.20 
   3   3 -10  478.95   66.79 
  -3  -3  10  557.34   64.19 
   2   3 -10   60.69   28.80 
  -2  -3  10   31.00   24.10 
   1   3 -10   18.70   22.00 
  -1  -3  10   11.80   22.50 
   0   3 -10   48.90   25.80 
   0  -3  10   42.50   28.10 
  -1   3 -10  240.78   47.90 
   1  -3  10  205.48   47.00 
  -2   3 -10  450.25   52.59 
  -2   3 -10  370.36   59.19 
   2  -3  10  360.06   59.79 
  -3   3 -10  318.27   46.90 
  -3   3 -10  223.08   50.09 
   3  -3  10  226.28   49.90 
  -4   3 -10  418.96   69.99 
   4  -3  10  325.87   59.59 
  -5   3 -10    0.00   24.00 
   5  -3  10   52.89   31.60 
  -6   3 -10   68.99   34.60 
   6  -3  10   39.60   32.70 
  -7   3 -10    0.00   24.60 
   7  -3  10    0.00   26.40 
   9   2 -10  125.69   42.70 
   8   2 -10  235.48   54.69 
   7   2 -10  110.29   38.80 
   6   2 -10   37.30   24.70 
   5   2 -10    0.00   18.60 
   4   2 -10   69.79   29.70 
  -4  -2  10   84.79   29.60 
   3   2 -10  473.85   68.79 
  -3  -2  10  489.15   60.09 
   2   2 -10   84.79   33.10 
  -2  -2  10   73.29   34.00 
   1   2 -10  919.81   91.79 
  -1  -2  10  919.21   90.39 
   0   2 -10    0.00   15.30 
   0  -2  10    0.00   20.40 
  -1   2 -10  147.09   41.90 
  -1   2 -10  191.38   36.50 
   1  -2  10  137.89   40.30 
  -2   2 -10   10.40   21.60 
  -2   2 -10    0.00   16.40 
   2  -2  10    0.00   19.80 
  -3   2 -10   38.80   26.90 
  -3   2 -10    0.00   18.10 
   3  -2  10   53.59   29.80 
  -4   2 -10  179.28   46.60 
   4  -2  10  118.49   41.10 
  -5   2 -10  244.78   55.19 
   5  -2  10  142.59   43.20 
  -6   2 -10  249.97   54.79 
   6  -2  10  136.19   42.50 
  -7   2 -10    0.00   30.00 
   7  -2  10    4.60   31.30 
   9   1 -10   31.00   25.50 
   8   1 -10  107.69   38.40 
   7   1 -10  156.88   43.70 
   6   1 -10  368.96   63.39 
   5   1 -10  189.58   48.90 
   4   1 -10   47.90   29.10 
  -4  -1  10   93.69   29.20 
   3   1 -10   95.59   34.90 
  -3  -1  10   65.19   25.30 
   2   1 -10   54.19   26.00 
  -2  -1  10    8.90   20.20 
   1   1 -10  276.87   53.89 
  -1  -1  10  338.27   57.59 
   0   1 -10   89.79   34.60 
   0   1 -10   88.89   30.90 
   0  -1  10   95.19   36.40 
  -1   1 -10 1207.38   77.49 
  -1   1 -10  960.30   92.49 
   1  -1  10  989.40   96.99 
  -2   1 -10   43.20   28.10 
  -2   1 -10   86.39   34.90 
   2  -1  10   59.39   29.10 
  -3   1 -10  310.47   58.69 
  -3   1 -10  265.67   48.70 
   3  -1  10  281.87   58.89 
  -4   1 -10   89.69   31.10 
  -4   1 -10   68.79   32.30 
   4  -1  10   60.49   35.10 
  -5   1 -10    0.00   19.80 
   5  -1  10   38.40   30.40 
  -6   1 -10   30.90   28.80 
   6  -1  10    0.30   29.50 
   9   0 -10    0.00   22.20 
   8   0 -10   94.89   30.70 
   7   0 -10    0.00   18.90 
   6   0 -10   79.09   35.40 
   5   0 -10  112.09   36.50 
   4   0 -10  443.36   68.09 
  -4   0  10  485.95   61.49 
   3   0 -10  451.85   70.29 
  -3   0  10  307.37   52.39 
   2   0 -10  140.69   38.60 
  -2   0  10  161.08   42.40 
   1   0 -10  146.49   39.50 
   1   0 -10  203.98   50.19 
  -1   0  10  158.58   41.30 
   0   0 -10   30.60   23.90 
   0   0 -10    0.00   17.70 
   0   0  10    4.80   21.90 
  -1   0 -10   46.10   28.60 
  -1   0 -10   53.59   26.30 
   1   0  10   51.49   29.20 
  -2   0 -10   93.39   31.30 
  -2   0 -10   75.19   32.00 
   2   0  10   95.49   37.80 
  -3   0 -10  335.77   56.49 
  -3   0 -10  251.37   51.19 
   3   0  10  277.67   58.39 
  -4   0 -10    7.20   21.90 
  -4   0 -10    0.00   22.00 
   4   0  10    0.00   20.80 
  -5   0 -10  268.47   48.00 
  -5   0 -10  194.98   48.50 
   5   0  10  237.78   49.30 
  -6   0 -10    0.00   23.10 
   6   0  10    6.10   26.90 
   8  -1 -10  404.36   71.99 
   7  -1 -10   20.70   29.40 
   6  -1 -10  490.65   73.89 
   5  -1 -10    0.00   18.20 
   4  -1 -10   28.60   25.10 
  -4   1  10   14.10   21.20 
   3  -1 -10   37.30   26.60 
  -3   1  10   17.20   25.90 
   2  -1 -10  224.58   51.59 
   2  -1 -10  198.68   44.30 
  -2   1  10  198.58   47.40 
   1  -1 -10  330.57   57.19 
   1  -1 -10  271.97   54.99 
  -1   1  10  290.17   56.59 
   0  -1 -10  332.17   58.39 
   0  -1 -10  299.37   55.29 
   0   1  10  362.36   63.79 
  -1  -1 -10  192.58   45.60 
  -1  -1 -10  180.48   45.30 
   1   1  10  398.96   66.99 
  -2  -1 -10   40.10   25.70 
  -2  -1 -10   31.60   26.00 
   2   1  10   10.00   27.80 
  -3  -1 -10   61.39   33.80 
  -3  -1 -10   45.00   30.30 
   3   1  10    0.00   22.60 
  -4  -1 -10   45.40   36.00 
  -4  -1 -10   33.80   27.40 
   4   1  10    0.00   32.20 
  -5  -1 -10  207.78   49.50 
   5   1  10   60.79   40.20 
   8  -2 -10    0.00   25.20 
   7  -2 -10   17.20   27.20 
   6  -2 -10  334.87   67.19 
   5  -2 -10    0.00   18.10 
   4  -2 -10  694.43   87.39 
  -4   2  10  710.13   78.69 
   3  -2 -10    0.00   23.10 
  -3   2  10  109.99   36.40 
   2  -2 -10   93.39   34.30 
   2  -2 -10   30.60   27.40 
  -2   2  10   34.00   28.90 
   1  -2 -10   16.10   25.80 
   1  -2 -10  113.49   32.80 
  -1   2  10   17.20   25.70 
   0  -2 -10  145.09   39.00 
   0  -2 -10  158.68   47.20 
   0   2  10  120.89   42.00 
  -1  -2 -10   60.39   29.90 
  -1  -2 -10   29.30   25.90 
   1   2  10    0.00   20.70 
  -2  -2 -10  269.57   57.29 
  -2  -2 -10  191.38   42.90 
   2   2  10  172.18   48.80 
  -3  -2 -10   45.10   29.80 
  -3  -2 -10  135.09   34.00 
   3   2  10  112.29   38.90 
  -4  -2 -10   19.10   34.70 
   4   2  10   44.80   31.30 
   6  -3 -10    0.00   24.10 
   5  -3 -10    0.00   20.80 
   4  -3 -10  180.58   41.20 
  -4   3  10  145.49   39.60 
   3  -3 -10   23.40   21.40 
  -3   3  10   95.49   37.60 
   2  -3 -10  574.94   74.29 
   2  -3 -10  516.45   78.49 
  -2   3  10  640.84   87.19 
   1  -3 -10   23.80   24.00 
   1  -3 -10    0.00   23.00 
  -1   3  10    1.20   25.30 
   0  -3 -10   49.80   32.20 
   0  -3 -10  140.19   38.00 
   0   3  10  140.09   42.90 
  -1  -3 -10    0.00   19.10 
  -1  -3 -10    0.00   24.60 
   1   3  10   49.99   27.80 
  -2  -3 -10   47.70   32.30 
   2   3  10   13.30   29.30 
  -3  -3 -10   39.50   28.30 
   3   3  10    0.00   26.80 
   5  -4 -10   51.49   31.50 
   4  -4 -10   13.30   26.20 
  -4   4  10    0.00   22.40 
   3  -4 -10    0.00   22.80 
   3  -4 -10    0.00   20.80 
  -3   4  10    0.00   24.50 
   2  -4 -10   31.30   30.70 
   2  -4 -10    0.00   25.30 
  -2   4  10   48.90   27.70 
   1  -4 -10   56.29   38.50 
  -1   4  10   87.79   36.00 
   0  -4 -10  291.37   56.59 
   0   4  10  290.97   65.79 
  -1  -4 -10   41.10   32.90 
   1   4  10   15.20   31.90 
   2  12 -11   31.60   32.10 
  -2 -12  11   36.00   25.10 
   1  12 -11   35.80   29.40 
  -1 -12  11    2.20   30.50 
   0  12 -11   19.60   28.60 
   0 -12  11    5.70   28.40 
  -1  12 -11   58.29   32.70 
   1 -12  11   64.09   33.00 
   4  11 -11    0.00   23.70 
  -4 -11  11    0.00   26.60 
   3  11 -11  144.49   49.70 
  -3 -11  11   62.69   29.90 
   2  11 -11   32.30   26.20 
  -2 -11  11   23.80   25.30 
   1  11 -11  372.66   64.79 
  -1 -11  11  349.87   63.89 
   0  11 -11    0.00   22.70 
   0 -11  11    0.00   26.60 
  -1  11 -11  156.58   47.20 
  -1  11 -11  171.68   41.30 
   1 -11  11  139.09   41.90 
  -2  11 -11    0.00   22.50 
  -2  11 -11   36.90   30.90 
   2 -11  11    0.00   21.30 
  -3  11 -11    0.00   23.30 
  -3  11 -11    0.00   34.80 
   3 -11  11   23.40   26.50 
   6  10 -11  138.19   40.60 
   5  10 -11  120.89   39.30 
   4  10 -11   84.29   33.40 
  -4 -10  11  136.69   39.80 
   3  10 -11   39.60   30.60 
  -3 -10  11   56.99   31.00 
   2  10 -11    7.80   21.20 
  -2 -10  11   65.09   40.10 
   1  10 -11   56.39   20.60 
  -1 -10  11   21.60   29.90 
   0  10 -11   44.30   29.50 
   0  10 -11   37.80   25.30 
   0 -10  11   93.59   31.80 
  -1  10 -11  153.08   40.10 
  -1  10 -11  178.68   42.80 
   1 -10  11  122.69   43.30 
  -2  10 -11   53.49   31.70 
  -2  10 -11    0.90   21.40 
   2 -10  11    0.00   20.30 
  -3  10 -11  140.89   40.80 
  -3  10 -11  201.78   49.90 
   3 -10  11  131.29   45.70 
  -4  10 -11   23.50   35.10 
  -4  10 -11  144.79   39.80 
   4 -10  11   88.39   36.20 
  -5  10 -11    0.00   25.20 
   5 -10  11    6.70   26.40 
   7   9 -11   23.70   28.00 
   6   9 -11    0.00   33.80 
   5   9 -11   25.80   26.90 
   4   9 -11  393.66   63.49 
  -4  -9  11  352.86   61.39 
   3   9 -11  121.89   36.60 
   3   9 -11   52.69   24.70 
  -3  -9  11  142.49   42.00 
   2   9 -11  273.47   52.29 
   2   9 -11  247.78   44.80 
  -2  -9  11  230.88   46.30 
   1   9 -11  184.58   40.90 
   1   9 -11  174.38   39.80 
  -1  -9  11  114.19   38.80 
   0   9 -11   60.89   26.20 
   0   9 -11   32.80   24.60 
   0  -9  11   47.60   29.30 
  -1   9 -11   44.00   24.00 
  -1   9 -11    4.30   36.60 
   1  -9  11    0.00   23.40 
  -2   9 -11  164.08   40.40 
  -2   9 -11   49.40   29.50 
   2  -9  11   94.79   34.40 
  -3   9 -11   80.29   38.20 
  -3   9 -11   36.50   23.70 
   3  -9  11   85.29   33.20 
  -4   9 -11   67.29   33.80 
   4  -9  11   66.09   28.70 
  -5   9 -11  120.89   42.60 
   5  -9  11  243.88   53.49 
   7   8 -11   96.39   34.20 
   6   8 -11  386.66   60.69 
   5   8 -11   20.00   26.20 
   5   8 -11    6.40   20.30 
   4   8 -11   68.09   30.60 
   4   8 -11   38.40   29.40 
  -4  -8  11  122.59   32.50 
   3   8 -11    0.00   21.90 
   3   8 -11    0.00   17.20 
  -3  -8  11   11.50   22.10 
   2   8 -11  193.68   43.60 
   2   8 -11  213.08   47.50 
  -2  -8  11  170.08   41.50 
   1   8 -11   76.59   29.20 
   1   8 -11   71.29   28.20 
  -1  -8  11   71.99   29.20 
   0   8 -11  574.14   71.69 
   0  -8  11  604.84   77.89 
  -1   8 -11  123.69   35.10 
   1  -8  11  157.38   40.60 
  -2   8 -11  178.48   46.00 
   2  -8  11  187.98   45.20 
  -3   8 -11   62.79   30.40 
   3  -8  11   32.40   32.00 
  -4   8 -11    7.80   22.90 
   4  -8  11    0.00   21.40 
  -5   8 -11  103.29   43.20 
   5  -8  11   64.29   34.70 
  -6   8 -11   54.39   30.00 
   6  -8  11    0.00   31.80 
   8   7 -11   21.50   25.00 
   7   7 -11    0.00   19.90 
   7   7 -11    4.90   24.30 
   6   7 -11  192.08   42.30 
   6   7 -11  262.77   47.70 
   5   7 -11   15.20   23.20 
   5   7 -11   38.90   23.90 
   4   7 -11  316.97   55.79 
  -4  -7  11  311.97   54.99 
   3   7 -11    0.00   17.30 
  -3  -7  11   30.00   27.10 
   2   7 -11  276.47   51.49 
  -2  -7  11  140.69   40.70 
   1   7 -11    0.00   18.80 
  -1  -7  11   15.80   24.80 
   0   7 -11  103.39   36.90 
   0  -7  11  156.98   41.90 
  -1   7 -11    0.00   22.10 
   1  -7  11   36.70   26.00 
  -2   7 -11  619.74   76.49 
   2  -7  11  512.35   74.29 
  -3   7 -11  267.87   57.39 
   3  -7  11  138.59   45.20 
  -4   7 -11  350.86   64.09 
   4  -7  11  219.48   50.09 
  -5   7 -11   91.99   35.20 
   5  -7  11   40.80   31.20 
  -6   7 -11   21.60   31.00 
   6  -7  11   38.40   29.60 
   8   6 -11   46.70   25.00 
   7   6 -11  196.98   44.20 
   6   6 -11    0.00   20.90 
   5   6 -11   49.30   24.90 
   4   6 -11   49.90   24.70 
  -4  -6  11   19.70   24.70 
   3   6 -11  198.18   45.80 
  -3  -6  11  154.08   38.10 
   2   6 -11  711.33   82.59 
  -2  -6  11  771.62   84.59 
   1   6 -11  192.88   43.00 
  -1  -6  11  137.59   41.30 
   0   6 -11  602.24   76.49 
   0  -6  11  673.23   81.39 
  -1   6 -11    2.10   21.20 
   1  -6  11    0.00   23.20 
  -2   6 -11   30.30   25.70 
   2  -6  11    0.00   21.80 
  -3   6 -11    0.00   20.60 
   3  -6  11    0.00   21.80 
  -4   6 -11  199.58   47.50 
   4  -6  11  233.98   54.89 
  -5   6 -11    2.20   25.20 
   5  -6  11   53.49   29.70 
  -6   6 -11  254.87   58.69 
   6  -6  11  194.98   47.80 
   9   5 -11   20.70   24.80 
   8   5 -11    0.00   21.30 
   7   5 -11  353.36   60.39 
   6   5 -11   40.70   23.10 
   5   5 -11  438.06   66.09 
   4   5 -11   33.20   26.30 
  -4  -5  11   75.09   29.00 
   3   5 -11   39.70   23.50 
  -3  -5  11   55.49   29.40 
   2   5 -11    0.00   16.90 
  -2  -5  11    0.00   23.10 
   1   5 -11   21.80   26.00 
  -1  -5  11    8.90   23.00 
   0   5 -11  280.67   51.89 
   0  -5  11  327.67   57.89 
  -1   5 -11  158.78   40.20 
   1  -5  11  188.58   45.30 
  -2   5 -11  401.66   63.59 
   2  -5  11  489.65   72.69 
  -3   5 -11    0.00   19.30 
   3  -5  11   12.90   21.90 
  -4   5 -11   85.59   37.90 
   4  -5  11   15.30   26.80 
  -5   5 -11   15.30   23.90 
   5  -5  11    0.00   21.40 
  -6   5 -11  115.59   38.20 
   6  -5  11    7.20   25.30 
   9   4 -11   75.19   33.30 
   8   4 -11    0.00   25.90 
   7   4 -11    0.00   20.10 
   6   4 -11    0.00   21.20 
   5   4 -11  354.56   60.29 
   4   4 -11    4.70   21.40 
  -4  -4  11   54.79   27.20 
   3   4 -11  583.54   75.89 
  -3  -4  11  652.43   73.39 
   2   4 -11  309.27   53.69 
  -2  -4  11  197.68   40.60 
   1   4 -11  110.19   35.90 
  -1  -4  11   97.29   36.00 
   0   4 -11   12.50   20.90 
   0  -4  11   25.90   27.50 
  -1   4 -11   37.20   29.80 
   1  -4  11   48.20   29.30 
  -2   4 -11  197.28   46.30 
   2  -4  11   91.19   33.20 
  -3   4 -11  194.38   47.00 
   3  -4  11  148.59   40.50 
  -4   4 -11  543.55   77.29 
   4  -4  11  413.46   69.19 
  -5   4 -11   49.00   32.60 
   5  -4  11    7.60   25.00 
  -6   4 -11  159.18   45.40 
   6  -4  11  126.49   43.70 
   9   3 -11   79.19   29.40 
   8   3 -11   76.39   36.10 
   7   3 -11  298.67   61.09 
   6   3 -11   54.79   27.50 
   5   3 -11  163.68   42.40 
   4   3 -11    0.00   21.00 
  -4  -3  11    0.00   19.10 
   3   3 -11   22.60   20.80 
  -3  -3  11    4.20   23.50 
   2   3 -11    0.00   18.00 
  -2  -3  11   13.20   21.40 
   1   3 -11  677.03   82.59 
  -1  -3  11  656.13   77.29 
   0   3 -11   89.59   34.80 
   0  -3  11   46.40   30.10 
  -1   3 -11   81.89   34.30 
   1  -3  11  141.19   42.40 
  -2   3 -11   79.79   33.40 
   2  -3  11   92.39   35.30 
  -3   3 -11    0.00   23.70 
   3  -3  11    9.80   22.00 
  -4   3 -11   63.39   32.30 
   4  -3  11   67.79   34.20 
  -5   3 -11  103.69   40.50 
   5  -3  11  111.79   36.80 
  -6   3 -11  279.47   57.99 
   6  -3  11   81.29   33.80 
   9   2 -11    9.80   24.60 
   8   2 -11    2.90   25.10 
   7   2 -11  210.48   48.30 
   6   2 -11  205.18   47.00 
   5   2 -11  332.57   61.19 
   4   2 -11   89.79   32.70 
  -4  -2  11   98.69   32.30 
   3   2 -11  320.77   59.09 
  -3  -2  11  274.37   49.20 
   2   2 -11    1.80   19.00 
  -2  -2  11    0.00   22.50 
   1   2 -11    1.20   20.10 
  -1  -2  11    0.00   17.90 
   0   2 -11    0.00   20.90 
   0  -2  11   19.20   23.30 
  -1   2 -11  341.77   56.69 
  -1   2 -11  419.46   57.29 
   1  -2  11  485.25   71.29 
  -2   2 -11   14.50   25.70 
  -2   2 -11   14.90   22.10 
   2  -2  11   22.20   29.20 
  -3   2 -11  395.36   63.69 
  -3   2 -11  453.15   58.89 
   3  -2  11  380.36   70.09 
  -4   2 -11   32.30   31.30 
   4  -2  11    9.00   24.60 
  -5   2 -11   61.79   30.30 
   5  -2  11   62.49   35.00 
  -6   2 -11   46.70   32.30 
   6  -2  11   16.80   29.10 
   8   1 -11  149.19   46.30 
   7   1 -11   94.29   33.20 
   6   1 -11   18.40   21.00 
   5   1 -11    9.30   23.50 
   4   1 -11   91.29   35.70 
  -4  -1  11  141.49   36.90 
   3   1 -11  294.37   57.09 
  -3  -1  11  222.38   45.00 
   2   1 -11  191.08   46.50 
  -2  -1  11  203.48   42.60 
   1   1 -11  532.25   74.49 
  -1  -1  11  623.04   78.19 
   0   1 -11   17.10   20.70 
   0   1 -11   21.90   26.20 
   0  -1  11   11.80   25.10 
  -1   1 -11   57.59   32.60 
  -1   1 -11   72.99   33.70 
   1  -1  11   43.80   32.90 
  -2   1 -11    0.60   19.80 
  -2   1 -11    8.30   21.70 
   2  -1  11    4.00   22.50 
  -3   1 -11   90.19   37.80 
  -3   1 -11  108.99   33.70 
   3  -1  11   33.30   28.00 
  -4   1 -11    9.80   23.60 
   4  -1  11   27.60   25.30 
  -5   1 -11  170.18   48.10 
   5  -1  11  201.68   49.00 
   8   0 -11  184.88   41.40 
   7   0 -11    0.00   22.00 
   6   0 -11  366.16   65.39 
   5   0 -11   56.79   29.20 
   4   0 -11   67.39   30.80 
  -4   0  11   42.20   22.30 
   3   0 -11    0.00   23.10 
  -3   0  11   27.00   24.30 
   2   0 -11   90.69   37.40 
  -2   0  11   82.09   29.60 
   1   0 -11   99.59   38.70 
   1   0 -11   99.19   32.60 
  -1   0  11   82.79   35.60 
   0   0 -11  241.28   53.49 
   0   0 -11  184.38   47.40 
   0   0  11  152.28   45.80 
  -1   0 -11  222.28   51.99 
  -1   0 -11  181.38   45.90 
   1   0  11  170.78   46.60 
  -2   0 -11    0.00   22.00 
  -2   0 -11    2.30   24.50 
   2   0  11   25.20   29.30 
  -3   0 -11   69.99   32.40 
  -3   0 -11   42.90   26.60 
   3   0  11   65.99   33.10 
  -4   0 -11   26.40   25.30 
  -4   0 -11    0.00   23.80 
   4   0  11   29.80   28.90 
   7  -1 -11    3.60   26.20 
   6  -1 -11   52.69   31.50 
   5  -1 -11  133.39   42.20 
   4  -1 -11  456.95   72.49 
  -4   1  11  545.95   68.29 
   3  -1 -11    0.00   20.30 
  -3   1  11   14.20   28.00 
   2  -1 -11  260.37   56.09 
  -2   1  11  284.87   60.79 
   1  -1 -11   15.80   26.00 
   1  -1 -11    0.00   22.30 
  -1   1  11    0.70   25.40 
   0  -1 -11   15.00   26.60 
   0  -1 -11    0.00   21.00 
   0   1  11   21.30   31.90 
  -1  -1 -11   42.30   25.30 
  -1  -1 -11    0.00   24.20 
   1   1  11    0.00   24.30 
  -2  -1 -11  139.49   39.90 
  -2  -1 -11   22.00   25.70 
   2   1  11   43.80   33.20 
  -3  -1 -11   70.19   29.90 
  -3  -1 -11   26.80   26.40 
   3   1  11   73.39   35.00 
  -4  -1 -11   45.90   29.20 
  -4  -1 -11    0.00   23.60 
   4   1  11  103.99   38.40 
   6  -2 -11  107.29   38.50 
   5  -2 -11   24.90   25.10 
   4  -2 -11    0.00   20.60 
  -4   2  11   29.60   23.60 
   3  -2 -11    0.00   19.90 
  -3   2  11    0.00   24.10 
   2  -2 -11  331.67   62.29 
   2  -2 -11  516.85   75.19 
  -2   2  11  387.16   65.49 
   1  -2 -11    2.10   29.50 
   1  -2 -11    4.20   26.00 
  -1   2  11    0.10   27.10 
   0  -2 -11  493.05   73.29 
   0  -2 -11  265.77   55.99 
   0   2  11  367.66   70.69 
  -1  -2 -11   29.80   33.60 
  -1  -2 -11    0.00   21.90 
   1   2  11   39.00   28.20 
  -2  -2 -11   21.20   25.20 
  -2  -2 -11    0.00   21.80 
   2   2  11   27.30   27.50 
   4  -3 -11  128.79   44.10 
   3  -3 -11    0.00   26.70 
  -3   3  11    0.00   23.30 
   2  -3 -11    0.00   23.50 
   2  -3 -11   30.80   29.90 
  -2   3  11    0.00   26.60 
   1  -3 -11    3.90   26.00 
   1  -3 -11    0.00   24.80 
  -1   3  11   14.40   27.10 
   0  -3 -11   42.50   30.70 
   0  -3 -11   15.40   29.40 
   0   3  11   91.09   40.00 
   3  11 -12   43.70   29.30 
  -3 -11  12   73.09   33.60 
   2  11 -12   77.69   31.30 
  -2 -11  12  117.09   36.20 
   1  11 -12    0.00   26.10 
  -1 -11  12    0.00   26.60 
   0  11 -12   52.69   27.20 
   0  11 -12   13.70   27.70 
   0 -11  12   40.70   33.50 
  -1  11 -12  190.28   43.30 
  -1  11 -12  177.38   41.90 
   1 -11  12   94.89   34.70 
  -2  11 -12    0.00   24.40 
   2 -11  12   35.70   31.90 
   5  10 -12   10.80   25.70 
   4  10 -12   46.80   27.80 
  -4 -10  12   35.60   29.80 
   3  10 -12  154.08   37.70 
  -3 -10  12  161.68   45.50 
   2  10 -12  210.28   40.60 
   2  10 -12  149.19   40.10 
  -2 -10  12  311.57   56.19 
   1  10 -12  182.28   38.40 
  -1 -10  12  210.08   48.10 
   0  10 -12  190.18   44.20 
   0 -10  12   84.89   37.20 
  -1  10 -12  116.39   40.20 
   1 -10  12   76.99   41.50 
  -2  10 -12    1.70   21.00 
   2 -10  12    7.10   25.30 
  -3  10 -12    0.00   27.70 
   3 -10  12   66.39   35.80 
   4   9 -12  169.68   36.20 
  -4  -9  12  284.37   48.40 
   3   9 -12   35.50   24.50 
  -3  -9  12    0.00   23.00 
   2   9 -12   13.30   22.20 
  -2  -9  12   21.40   31.00 
   1   9 -12    0.00   22.30 
  -1  -9  12   70.69   31.60 
   0   9 -12  271.17   54.59 
   0  -9  12  182.68   49.50 
  -1   9 -12   79.79   31.30 
   1  -9  12   92.49   37.00 
  -2   9 -12   83.39   32.70 
   2  -9  12  134.19   36.40 
  -3   9 -12  119.39   40.80 
   3  -9  12   80.19   36.10 
  -4   9 -12   62.99   38.10 
   4  -9  12   46.90   30.60 
   6   8 -12   43.00   23.40 
   5   8 -12   51.69   25.70 
   4   8 -12  259.67   51.69 
  -4  -8  12  300.97   51.09 
   3   8 -12    0.00   30.40 
  -3  -8  12   20.00   26.50 
   2   8 -12  444.76   69.29 
  -2  -8  12  470.75   67.19 
   1   8 -12    0.00   19.90 
  -1  -8  12    0.00   22.90 
   0   8 -12   91.59   34.80 
   0  -8  12   94.59   33.00 
  -1   8 -12    0.00   23.00 
   1  -8  12    0.00   19.80 
  -2   8 -12    4.40   25.60 
   2  -8  12   55.39   28.70 
  -3   8 -12   49.50   33.30 
   3  -8  12   72.79   34.80 
  -4   8 -12  168.28   46.70 
   4  -8  12   78.89   44.10 
  -5   8 -12  286.87   60.39 
   5  -8  12  226.58   55.59 
   7   7 -12  153.38   36.20 
   6   7 -12   32.40   26.10 
   5   7 -12   84.99   32.40 
   4   7 -12    4.20   24.40 
  -4  -7  12   42.20   26.20 
   3   7 -12   29.80   23.20 
  -3  -7  12   24.40   24.90 
   2   7 -12  176.78   42.70 
  -2  -7  12   96.89   32.60 
   1   7 -12   43.50   26.10 
  -1  -7  12    0.00   20.20 
   0   7 -12  627.14   81.89 
   0  -7  12  804.32   95.59 
  -1   7 -12   56.19   29.90 
   1  -7  12   36.10   31.00 
  -2   7 -12  197.18   44.90 
   2  -7  12  150.28   44.30 
  -3   7 -12    0.00   21.60 
   3  -7  12    6.50   25.50 
  -4   7 -12   24.80   25.40 
   4  -7  12    0.00   25.90 
  -5   7 -12   61.69   37.20 
   5  -7  12   48.80   32.30 
   7   6 -12  108.49   33.40 
   6   6 -12    0.20   26.50 
   5   6 -12  316.87   58.59 
   4   6 -12  109.39   39.30 
  -4  -6  12  180.68   38.50 
   3   6 -12  105.89   35.40 
  -3  -6  12   44.60   31.50 
   2   6 -12   60.29   29.50 
  -2  -6  12   14.20   26.10 
   1   6 -12   44.50   26.90 
  -1  -6  12    3.30   21.90 
   0   6 -12   80.19   34.30 
   0  -6  12   47.90   28.10 
  -1   6 -12   77.99   37.80 
   1  -6  12   79.59   35.10 
  -2   6 -12  482.25   73.49 
   2  -6  12  377.56   67.59 
  -3   6 -12   29.00   29.60 
   3  -6  12   45.30   32.50 
  -4   6 -12  244.28   56.89 
   4  -6  12  270.97   59.39 
  -5   6 -12    0.00   21.20 
   5  -6  12    3.40   26.30 
   8   5 -12    3.50   24.30 
   7   5 -12  193.88   45.30 
   6   5 -12   59.69   25.20 
   5   5 -12   75.09   30.10 
   4   5 -12   15.20   23.60 
  -4  -5  12    0.00   18.20 
   3   5 -12  397.96   64.69 
  -3  -5  12  466.55   64.99 
   2   5 -12   75.69   31.20 
  -2  -5  12  123.49   35.00 
   1   5 -12  392.86   65.69 
  -1  -5  12  327.37   56.39 
   0   5 -12   93.79   35.10 
   0  -5  12  128.99   37.70 
  -1   5 -12   18.30   24.30 
   1  -5  12   40.20   24.80 
  -2   5 -12    8.90   24.20 
   2  -5  12    0.00   24.60 
  -3   5 -12    6.10   23.80 
   3  -5  12   19.10   31.90 
  -4   5 -12  300.47   63.59 
   4  -5  12  164.28   43.60 
  -5   5 -12    0.00   24.20 
   5  -5  12    0.00   23.70 
   8   4 -12    0.00   23.70 
   7   4 -12  472.15   75.99 
   6   4 -12    0.00   23.60 
   5   4 -12  251.87   51.09 
   4   4 -12   24.80   27.10 
  -4  -4  12   27.70   22.90 
   3   4 -12   64.89   29.00 
  -3  -4  12   25.60   25.70 
   2   4 -12   17.90   26.60 
  -2  -4  12    0.40   23.70 
   1   4 -12  226.58   53.99 
  -1  -4  12  217.68   48.70 
   0   4 -12  126.89   38.60 
   0  -4  12   72.59   33.00 
  -1   4 -12  359.26   64.09 
   1  -4  12  254.57   55.09 
  -2   4 -12  275.67   55.79 
   2  -4  12  216.28   51.79 
  -3   4 -12    0.80   23.50 
   3  -4  12   21.60   27.80 
  -4   4 -12   13.00   24.00 
   4  -4  12   23.30   24.80 
  -5   4 -12    0.00   27.40 
   5  -4  12    0.00   25.60 
   8   3 -12   89.49   34.70 
   7   3 -12    0.00   25.90 
   6   3 -12    0.00   23.20 
   5   3 -12  193.58   49.30 
   4   3 -12   33.40   29.70 
  -4  -3  12   78.99   29.50 
   3   3 -12  483.15   71.59 
  -3  -3  12  517.75   68.79 
   2   3 -12   35.40   26.60 
  -2  -3  12   32.00   28.10 
   1   3 -12   48.70   28.20 
  -1  -3  12  125.79   38.10 
   0   3 -12   27.10   25.80 
   0  -3  12   28.10   30.50 
  -1   3 -12   65.19   28.10 
   1  -3  12    0.00   23.90 
  -2   3 -12   35.00   28.10 
   2  -3  12    6.00   27.30 
  -3   3 -12   64.99   29.80 
   3  -3  12  107.89   40.50 
  -4   3 -12   62.19   28.00 
   4  -3  12   28.20   32.60 
  -5   3 -12  131.99   43.70 
   5  -3  12   56.99   35.50 
   7   2 -12   32.60   29.20 
   6   2 -12  144.59   41.50 
   5   2 -12    0.00   20.40 
   4   2 -12   21.60   25.80 
  -4  -2  12    0.00   18.50 
   3   2 -12  171.78   43.40 
  -3  -2  12   76.19   34.90 
   2   2 -12   22.90   28.20 
  -2  -2  12  110.29   39.70 
   1   2 -12  236.98   54.49 
  -1  -2  12  254.07   56.29 
   0   2 -12   28.00   25.60 
   0  -2  12    5.50   23.80 
  -1   2 -12   36.80   30.00 
   1  -2  12   65.29   34.50 
  -2   2 -12   17.20   25.00 
  -2   2 -12   36.70   23.00 
   2  -2  12   19.30   28.10 
  -3   2 -12   57.59   31.50 
   3  -2  12    7.10   28.50 
  -4   2 -12    0.00   22.00 
   4  -2  12    0.00   22.80 
   7   1 -12    0.00   23.20 
   6   1 -12  272.97   58.39 
   5   1 -12   56.89   30.40 
   4   1 -12  261.37   56.49 
  -4  -1  12  182.88   42.90 
   3   1 -12   30.90   24.10 
  -3  -1  12    0.00   24.10 
   2   1 -12    0.30   24.40 
  -2  -1  12   34.80   28.50 
   1   1 -12   17.10   26.90 
  -1  -1  12   96.09   34.50 
   0   1 -12   94.69   37.20 
   0  -1  12  120.09   38.70 
  -1   1 -12  194.68   47.60 
  -1   1 -12  278.27   54.79 
   1  -1  12  225.68   52.89 
  -2   1 -12   40.00   31.60 
  -2   1 -12   16.50   23.90 
   2  -1  12   33.30   33.30 
  -3   1 -12  188.98   48.80 
  -3   1 -12  199.78   41.30 
   3  -1  12  176.28   50.59 
  -4   1 -12   32.40   31.60 
   4  -1  12    0.00   26.80 
   6   0 -12    0.00   23.20 
   5   0 -12    0.00   25.10 
   4   0 -12   77.89   27.60 
   3   0 -12  112.99   35.00 
  -3   0  12   22.90   32.00 
   2   0 -12  283.87   55.59 
  -2   0  12  172.18   46.10 
   1   0 -12   45.20   27.30 
  -1   0  12   31.80   30.80 
   0   0 -12   50.99   30.20 
   0   0 -12   20.60   30.80 
   0   0  12   15.20   29.50 
  -1   0 -12   47.40   29.00 
  -1   0 -12    0.00   22.10 
   1   0  12   32.90   25.90 
  -2   0 -12    0.00   27.40 
  -2   0 -12   40.90   26.10 
   2   0  12   17.80   30.30 
  -3   0 -12  173.58   44.80 
  -3   0 -12    0.00   29.20 
   3   0  12   75.39   38.40 
   5  -1 -12   37.90   26.40 
   4  -1 -12   83.29   32.20 
   3  -1 -12   18.80   31.60 
  -3   1  12    0.00   22.80 
   2  -1 -12   44.00   35.10 
  -2   1  12    0.00   22.70 
   1  -1 -12   29.20   26.50 
   1  -1 -12   19.50   27.70 
  -1   1  12    0.00   31.50 
   0  -1 -12  145.69   41.10 
   0  -1 -12  234.38   53.79 
   0   1  12  180.48   50.49 
  -1  -1 -12    9.40   25.80 
  -1  -1 -12   28.70   31.90 
   1   1  12   72.19   32.40 
   2  -2 -12   26.50   28.00 
  -2   2  12  157.98   42.30 
  -3 -10  13   30.40   26.50 
   2  10 -13   50.39   30.10 
  -2 -10  13  105.69   36.30 
   1  10 -13    0.00   21.20 
  -1 -10  13    0.00   27.30 
   0  10 -13    0.00   26.90 
   0 -10  13    0.00   23.40 
  -1  10 -13   67.09   31.10 
   1 -10  13    0.80   25.50 
  -4  -9  13  349.47   63.59 
   3   9 -13    0.00   21.40 
  -3  -9  13    0.00   22.20 
   2   9 -13  439.86   66.69 
  -2  -9  13  392.26   63.69 
   1   9 -13   46.70   27.60 
  -1  -9  13   13.00   24.50 
   0   9 -13   32.30   30.30 
   0  -9  13  115.19   38.90 
  -1   9 -13   25.50   26.30 
   1  -9  13    0.00   23.50 
  -2   9 -13    0.00   22.00 
   2  -9  13   41.50   28.50 
   5   8 -13    5.20   24.60 
   4   8 -13    0.00   21.80 
  -4  -8  13   60.29   31.30 
   3   8 -13   11.00   20.60 
  -3  -8  13   62.19   32.30 
   2   8 -13   51.99   32.60 
  -2  -8  13  109.59   40.80 
   1   8 -13   34.80   26.30 
  -1  -8  13    0.00   28.60 
   0   8 -13  191.18   48.30 
   0  -8  13  276.37   55.39 
  -1   8 -13   26.90   30.40 
   1  -8  13    0.00   23.80 
  -2   8 -13  180.28   49.70 
   2  -8  13  150.08   48.40 
  -3   8 -13   13.50   31.80 
   3  -8  13   64.89   31.20 
   6   7 -13   51.39   26.00 
   5   7 -13   63.89   31.80 
   4   7 -13  115.69   32.80 
  -4  -7  13  172.48   39.00 
   3   7 -13  152.78   43.20 
  -3  -7  13  111.99   37.10 
   2   7 -13  148.69   45.30 
  -2  -7  13  187.68   47.20 
   1   7 -13   43.70   28.90 
  -1  -7  13    0.00   26.30 
   0   7 -13   34.10   25.60 
   0  -7  13   12.20   25.70 
  -1   7 -13    0.00   19.70 
   1  -7  13   31.00   25.60 
  -2   7 -13  107.39   36.40 
   2  -7  13  162.38   45.80 
  -3   7 -13    0.00   24.70 
   3  -7  13   46.80   32.30 
   6   6 -13   41.90   21.90 
   5   6 -13   94.59   31.00 
   4   6 -13   19.60   23.00 
  -4  -6  13   19.30   21.40 
   3   6 -13    0.00   22.80 
  -3  -6  13    0.00   26.90 
   2   6 -13   33.80   26.80 
  -2  -6  13   65.89   35.60 
   1   6 -13  154.58   42.90 
  -1  -6  13  130.69   39.50 
   0   6 -13  190.48   47.80 
   0  -6  13  233.78   53.49 
  -1   6 -13   66.19   33.40 
   1  -6  13   52.39   34.80 
  -2   6 -13   30.30   30.60 
   2  -6  13   92.79   38.50 
  -3   6 -13    0.00   20.80 
   3  -6  13    0.00   23.60 
  -4   6 -13   54.29   34.70 
   4  -6  13    4.10   27.70 
   6   5 -13    2.90   23.60 
   5   5 -13  405.36   68.79 
   4   5 -13   31.30   26.10 
   3   5 -13   50.69   25.70 
  -3  -5  13   79.99   35.40 
   2   5 -13    0.00   20.40 
  -2  -5  13    0.00   23.00 
   1   5 -13   20.60   21.90 
  -1  -5  13    2.90   26.40 
   0   5 -13    0.00   20.70 
   0  -5  13   35.60   29.70 
  -1   5 -13   11.90   27.70 
   1  -5  13   68.89   35.50 
  -2   5 -13  145.49   49.40 
   2  -5  13   68.99   33.80 
  -3   5 -13  120.89   37.60 
   3  -5  13  116.49   35.50 
  -4   5 -13  173.88   47.20 
   6   4 -13    0.70   24.10 
   5   4 -13   48.00   29.80 
   4   4 -13    0.00   20.40 
   3   4 -13  367.96   64.29 
  -3  -4  13  438.86   65.09 
   2   4 -13    0.00   20.90 
  -2  -4  13    0.00   22.70 
   1   4 -13  242.48   58.29 
  -1  -4  13  132.09   40.60 
   0   4 -13    6.60   21.00 
   0  -4  13    0.00   24.10 
  -1   4 -13   16.70   27.10 
   1  -4  13    0.00   22.50 
  -2   4 -13   13.10   27.90 
   2  -4  13   78.79   33.80 
  -3   4 -13   31.10   29.20 
   3  -4  13   98.39   40.30 
   6   3 -13  125.49   34.30 
   5   3 -13  112.29   39.10 
   4   3 -13    0.00   26.20 
   3   3 -13    9.50   25.10 
  -3  -3  13   12.00   29.40 
   2   3 -13    0.00   20.30 
  -2  -3  13   24.70   26.50 
   1   3 -13  381.76   69.59 
  -1  -3  13  305.87   59.49 
   0   3 -13    7.00   25.90 
   0  -3  13    3.20   25.00 
  -1   3 -13  276.57   59.09 
   1  -3  13  377.76   73.29 
  -2   3 -13   22.60   24.80 
   2  -3  13    0.00   37.10 
  -3   3 -13  181.98   48.90 
   3  -3  13   96.49   41.20 
   6   2 -13  114.79   30.60 
   5   2 -13   54.99   32.00 
   4   2 -13  211.38   52.69 
   3   2 -13  197.68   50.29 
  -3  -2  13  153.28   42.20 
   2   2 -13   75.79   35.60 
  -2  -2  13   61.69   32.30 
   1   2 -13   69.69   29.90 
  -1  -2  13    9.00   26.60 
   0   2 -13    0.00   23.60 
   0  -2  13    0.00   25.50 
  -1   2 -13   62.79   36.10 
   1  -2  13   53.49   31.80 
  -2   2 -13   23.60   29.80 
   2  -2  13   72.39   35.30 
   5   1 -13    0.00   22.50 
   4   1 -13    0.00   25.20 
   3   1 -13   49.70   29.70 
  -3  -1  13  116.49   36.10 
   2   1 -13  122.29   42.90 
  -2  -1  13  197.88   45.70 
   1   1 -13  187.68   48.80 
  -1  -1  13  132.99   40.20 
   0   1 -13   84.49   35.50 
   0  -1  13   95.89   37.90 
  -1   1 -13  248.78   62.09 
   1  -1  13   94.19   38.60 
   3   0 -13   34.00   33.10 
  -3   0  13   26.30   24.50 
   2   0 -13    0.00   31.10 
  -2   0  13   33.90   27.70 
   1   0 -13   14.90   29.80 
  -1   0  13   42.00   30.80 
   3   8 -14   76.89   30.00 
  -3  -8  14    0.00   25.30 
   2   8 -14  214.58   44.90 
  -2  -8  14  162.28   39.60 
   1   8 -14   65.49   35.10 
  -1  -8  14   13.00   25.10 
   0   8 -14   85.59   35.90 
   0  -8  14   51.89   33.60 
  -1   8 -14   13.20   26.70 
   4   7 -14    0.00   24.50 
   3   7 -14    4.40   25.10 
  -3  -7  14    0.00   23.20 
   2   7 -14    0.00   26.40 
  -2  -7  14   22.40   28.90 
   1   7 -14    0.20   26.90 
  -1  -7  14   14.60   27.50 
   0   7 -14  147.89   44.90 
   0  -7  14   45.50   27.60 
  -1   7 -14   71.29   25.20 
   1  -7  14   63.19   29.80 
   4   6 -14    7.20   23.80 
   3   6 -14  176.08   52.79 
  -3  -6  14  203.48   41.10 
   2   6 -14   29.20   25.20 
  -2  -6  14   33.40   31.40 
   1   6 -14    0.00   23.10 
  -1  -6  14    8.50   25.50 
   0   6 -14   19.70   28.40 
   0  -6  14    0.00   24.50 
  -1   6 -14    0.00   21.60 
   1  -6  14   53.19   27.90 
   4   5 -14   18.90   27.60 
   3   5 -14   44.10   29.60 
  -3  -5  14  116.79   36.00 
   2   5 -14   10.80   25.30 
  -2  -5  14   24.00   29.30 
   1   5 -14  104.79   35.70 
  -1  -5  14  146.69   48.50 
   0   5 -14   57.29   23.40 
   0  -5  14    0.00   23.80 
  -1   5 -14   40.50   32.40 
   1  -5  14   23.00   30.60 
   4   4 -14    0.00   23.90 
   3   4 -14   48.80   28.00 
  -3  -4  14   31.10   26.10 
   2   4 -14    3.10   22.50 
  -2  -4  14   43.70   25.40 
   1   4 -14    0.00   25.90 
  -1  -4  14   12.30   23.00 
   0   4 -14    5.30   25.50 
   0  -4  14   11.40   26.60 
  -1   4 -14   48.70   33.50 
   1  -4  14   70.19   39.20 
   3   3 -14  181.58   50.99 
  -3  -3  14   89.79   30.40 
   2   3 -14   46.00   31.90 
  -2  -3  14   64.19   28.10 
   1   3 -14  101.49   39.90 
  -1  -3  14  136.69   37.80 
   0   3 -14    0.00   25.80 
   0  -3  14    5.20   26.60 
;
_shelx_hkl_checksum              57600

####################################################################### 
# 
# This file contains crystal structure data downloaded from the 
# Cambridge Structural Database (CSD) hosted by the Cambridge 
# Crystallographic Data Centre (CCDC).
# 
# Full information about CCDC data access policies and citation 
# guidelines are available at http://www.ccdc.cam.ac.uk/access/V1 
# 
# Audit and citation data items may have been added by the CCDC. 
# Please retain this information to preserve the provenance of 
# this file and to allow appropriate attribution of the data. 
# 
#######################################################################

data_clav009
_database_code_depnum_ccdc_archive 'CCDC 1034346'
_audit_update_record             
;
2014-11-17 deposited with the CCDC.
2014-12-24 downloaded from the CCDC.
;

_audit_creation_method           SHELXL-2013
_chemical_name_systematic        
; 
 ? 
;
_chemical_name_common            ?
_chemical_melting_point          ?
_chemical_formula_moiety         ?
_chemical_formula_sum            'C15 H22 F6 N O6 Pd Sb'
_chemical_formula_weight         654.48

loop_
_atom_type_symbol
_atom_type_description
_atom_type_scat_dispersion_real
_atom_type_scat_dispersion_imag
_atom_type_scat_source
C C 0.0033 0.0016 'International Tables Vol C Tables 4.2.6.8 and 6.1.1.4'
H H 0.0000 0.0000 'International Tables Vol C Tables 4.2.6.8 and 6.1.1.4'
O O 0.0106 0.0060 'International Tables Vol C Tables 4.2.6.8 and 6.1.1.4'
F F 0.0171 0.0103 'International Tables Vol C Tables 4.2.6.8 and 6.1.1.4'
Pd Pd -0.9988 1.0072 'International Tables Vol C Tables 4.2.6.8 and 6.1.1.4'
Sb Sb -0.5866 1.5461 'International Tables Vol C Tables 4.2.6.8 and 6.1.1.4'
N N 0.0061 0.0033 'International Tables Vol C Tables 4.2.6.8 and 6.1.1.4'

_space_group_crystal_system      orthorhombic
_space_group_IT_number           62
_space_group_name_H-M_alt        'P n m a'
_space_group_name_Hall           '-P 2ac 2n'

_shelx_space_group_comment       
; 
The symmetry employed for this shelxl refinement is uniquely defined 
by the following loop, which should always be used as a source of 
symmetry information in preference to the above space-group names. 
They are only intended as comments. 
;

loop_
_space_group_symop_operation_xyz
'x, y, z'
'x+1/2, -y+1/2, -z+1/2'
'-x, y+1/2, -z'
'-x+1/2, -y, z+1/2'
'-x, -y, -z'
'-x-1/2, y-1/2, z-1/2'
'x, -y-1/2, z'
'x-1/2, y, -z-1/2'

_cell_length_a                   18.890(5)
_cell_length_b                   16.805(4)
_cell_length_c                   13.196(3)
_cell_angle_alpha                90
_cell_angle_beta                 90
_cell_angle_gamma                90
_cell_volume                     4189.2(17)
_cell_formula_units_Z            8
_cell_measurement_temperature    200(2)
_cell_measurement_reflns_used    9001
_cell_measurement_theta_min      2.16
_cell_measurement_theta_max      24.95

_exptl_crystal_description       block
_exptl_crystal_colour            colourless
_exptl_crystal_density_meas      ?
_exptl_crystal_density_method    ?
_exptl_crystal_density_diffrn    2.075
_exptl_crystal_F_000             2544
_exptl_transmission_factor_min   ?
_exptl_transmission_factor_max   ?
_exptl_crystal_size_max          0.321
_exptl_crystal_size_mid          0.274
_exptl_crystal_size_min          0.124
_exptl_absorpt_coefficient_mu    2.232
_shelx_estimated_absorpt_T_min   0.534
_shelx_estimated_absorpt_T_max   0.769
_exptl_absorpt_correction_type   multi-scan
_exptl_absorpt_correction_T_min  0.6219
_exptl_absorpt_correction_T_max  0.7456
_exptl_absorpt_process_details   'APEX2 (Bruker, 2007)'

_exptl_special_details           
; 
Data collection is performed with four batch runs at 
\f = 0.00 \% (600 frames), at \f = 90.00 \% 
(600 frames), at \f = 180 \% (600 frames) and 
at \f = 270 \% (600 frames). 
Frame width = 0.30 \& in \w. Data is 
merged, corrected for decay, and treated with 
multi-scan absorption corrections. 
;

_diffrn_ambient_temperature      200(2)
_diffrn_radiation_wavelength     0.71073
_diffrn_radiation_type           MoK\a
_diffrn_source                   ?
_diffrn_measurement_device_type  'Bruker APEX-II CCD'
_diffrn_measurement_method       '\f and \w scans'
_diffrn_detector_area_resol_mean 8.33
_diffrn_reflns_number            52413
_diffrn_reflns_av_unetI/netI     0.0234
_diffrn_reflns_av_R_equivalents  0.0519
_diffrn_reflns_limit_h_min       -24
_diffrn_reflns_limit_h_max       24
_diffrn_reflns_limit_k_min       -21
_diffrn_reflns_limit_k_max       21
_diffrn_reflns_limit_l_min       -17
_diffrn_reflns_limit_l_max       17
_diffrn_reflns_theta_min         1.883
_diffrn_reflns_theta_max         27.647
_diffrn_reflns_theta_full        25.000
_diffrn_measured_fraction_theta_max 0.997
_diffrn_measured_fraction_theta_full 0.999
_diffrn_reflns_Laue_measured_fraction_max 0.997
_diffrn_reflns_Laue_measured_fraction_full 0.999
_diffrn_reflns_point_group_measured_fraction_max 0.997
_diffrn_reflns_point_group_measured_fraction_full 0.999
_reflns_number_total             5031
_reflns_number_gt                4342
_reflns_threshold_expression     'I > 2\s(I)'
_reflns_Friedel_coverage         0.000
_reflns_Friedel_fraction_max     .
_reflns_Friedel_fraction_full    .

_reflns_special_details          
; 
 Reflections were merged by SHELXL according to the crystal 
 class for the calculation of statistics and refinement. 
  
 _reflns_Friedel_fraction is defined as the number of unique 
 Friedel pairs measured divided by the number that would be 
 possible theoretically, ignoring centric projections and 
 systematic absences. 
;

_computing_data_collection       'Bruker APEX2'
_computing_cell_refinement       'Bruker SAINT'
_computing_data_reduction        'Bruker SAINT'
_computing_structure_solution    'SHELXS-97 (Sheldrick, 2008)'
_computing_structure_refinement  'SHELXL-2013 (Sheldrick, 2013)'
_computing_molecular_graphics    'Bruker SHELXTL'
_computing_publication_material  'Bruker SHELXTL'

_refine_special_details          
; 
 ? 
;
_refine_ls_structure_factor_coef Fsqd
_refine_ls_matrix_type           full
_refine_ls_weighting_scheme      calc
_refine_ls_weighting_details     
; 
 w=1/[\s^2^(Fo^2^)+(0.0380P)^2^+6.0245P] 
 where P=(Fo^2^+2Fc^2^)/3 
;
_atom_sites_solution_primary     ?
_atom_sites_solution_secondary   ?
_atom_sites_solution_hydrogens   geom
_refine_ls_hydrogen_treatment    constr
_refine_ls_extinction_method     none
_refine_ls_extinction_coef       .
_refine_ls_number_reflns         5031
_refine_ls_number_parameters     293
_refine_ls_number_restraints     0
_refine_ls_R_factor_all          0.0368
_refine_ls_R_factor_gt           0.0293
_refine_ls_wR_factor_ref         0.0768
_refine_ls_wR_factor_gt          0.0711
_refine_ls_goodness_of_fit_ref   1.004
_refine_ls_restrained_S_all      1.004
_refine_ls_shift/su_max          0.001
_refine_ls_shift/su_mean         0.000

loop_
_atom_site_label
_atom_site_type_symbol
_atom_site_fract_x
_atom_site_fract_y
_atom_site_fract_z
_atom_site_U_iso_or_equiv
_atom_site_adp_type
_atom_site_occupancy
_atom_site_site_symmetry_order
_atom_site_calc_flag
_atom_site_refinement_flags_posn
_atom_site_refinement_flags_adp
_atom_site_refinement_flags_occupancy
_atom_site_disorder_assembly
_atom_site_disorder_group
Pd Pd 0.33750(2) 0.03235(2) 0.72772(2) 0.02417(7) Uani 1 1 d . . . . .
Sb1 Sb 0.24082(2) 0.2500 0.35500(3) 0.03513(9) Uani 1 2 d S T P . .
Sb2 Sb 0.57885(2) 0.2500 0.50946(2) 0.03711(9) Uani 1 2 d S T P . .
F1 F 0.14301(18) 0.2500 0.3412(3) 0.0607(9) Uani 1 2 d S T P . .
F2 F 0.24909(15) 0.17036(14) 0.2565(2) 0.0610(7) Uani 1 1 d . . . . .
F3 F 0.23420(15) 0.17113(13) 0.45562(19) 0.0602(7) Uani 1 1 d . . . . .
F4 F 0.33862(19) 0.2500 0.3723(4) 0.0761(12) Uani 1 2 d S T P . .
F5 F 0.6605(2) 0.2500 0.5901(4) 0.0923(15) Uani 1 2 d S T P . .
F6 F 0.5284(3) 0.2500 0.6281(3) 0.0934(15) Uani 1 2 d S T P . .
F7 F 0.57940(16) 0.13856(17) 0.5094(3) 0.0783(9) Uani 1 1 d . . . . .
F8 F 0.4970(3) 0.2500 0.4353(4) 0.113(2) Uani 1 2 d S T P . .
F9 F 0.6350(4) 0.2500 0.3966(5) 0.155(3) Uani 1 2 d S T P . .
O1 O 0.26264(11) -0.08330(13) 1.19224(16) 0.0289(5) Uani 1 1 d . . . . .
O2 O 0.37366(12) -0.07286(15) 1.14178(19) 0.0414(6) Uani 1 1 d . . . . .
O3 O 0.14360(12) -0.04820(15) 1.06415(16) 0.0327(5) Uani 1 1 d . . . . .
O4 O 0.15838(11) -0.01678(14) 0.90270(16) 0.0302(5) Uani 1 1 d . . . . .
O5 O 0.5103(2) 0.1852(3) 0.0408(3) 0.0939(13) Uani 1 1 d . . . . .
O6 O 0.4040(3) 0.3132(2) 0.7478(3) 0.0917(14) Uani 1 1 d . . . . .
N1 N 0.5002(3) 0.2500 0.0795(4) 0.0571(13) Uani 1 2 d S T P . .
N2 N 0.3864(3) 0.2500 0.7108(3) 0.0511(12) Uani 1 2 d S T P . .
C1 C 0.41140(18) -0.0629(2) 0.7427(3) 0.0359(8) Uani 1 1 d . . . . .
H1A H 0.4007 -0.1032 0.7952 0.043 Uiso 1 1 calc R U . . .
H1B H 0.4298 -0.0860 0.6789 0.043 Uiso 1 1 calc R U . . .
C2 C 0.44316(16) 0.0060(2) 0.7755(2) 0.0314(7) Uani 1 1 d . . . . .
H2A H 0.4815 0.0271 0.7307 0.038 Uiso 1 1 calc R U . . .
C3 C 0.44714(16) 0.0315(2) 0.8852(2) 0.0306(7) Uani 1 1 d . . . . .
H3A H 0.4524 0.0900 0.8890 0.037 Uiso 1 1 calc R U . . .
H3B H 0.4892 0.0070 0.9175 0.037 Uiso 1 1 calc R U . . .
C4 C 0.37999(15) 0.00598(18) 0.9425(2) 0.0242(6) Uani 1 1 d . . . . .
H4A H 0.3847 -0.0499 0.9676 0.029 Uiso 1 1 calc R U . . .
C5 C 0.36303(16) 0.06315(18) 1.0312(2) 0.0244(6) Uani 1 1 d . . . . .
H5A H 0.4050 0.0778 1.0735 0.029 Uiso 1 1 calc R U . . .
C6 C 0.29862(15) 0.03166(17) 1.0931(2) 0.0217(6) Uani 1 1 d . . . . .
H6A H 0.2928 0.0705 1.1499 0.026 Uiso 1 1 calc R U . . .
C7 C 0.30808(16) -0.04744(18) 1.1441(2) 0.0248(6) Uani 1 1 d . . . . .
C8 C 0.3897(3) -0.1450(3) 1.1988(5) 0.0795(18) Uani 1 1 d . . . . .
H8A H 0.4406 -0.1563 1.1945 0.119 Uiso 1 1 calc R U . . .
H8B H 0.3631 -0.1898 1.1704 0.119 Uiso 1 1 calc R U . . .
H8C H 0.3764 -0.1375 1.2700 0.119 Uiso 1 1 calc R U . . .
C9 C 0.09600(19) -0.0648(3) 0.8806(3) 0.0418(9) Uani 1 1 d . . . . .
H9A H 0.0870 -0.0644 0.8075 0.063 Uiso 1 1 calc R U . . .
H9B H 0.0550 -0.0426 0.9163 0.063 Uiso 1 1 calc R U . . .
H9C H 0.1041 -0.1195 0.9034 0.063 Uiso 1 1 calc R U . . .
C10 C 0.17628(16) -0.01187(19) 0.9992(2) 0.0249(6) Uani 1 1 d . . . . .
C11 C 0.23379(15) 0.04893(18) 1.0189(2) 0.0225(6) Uani 1 1 d . . . . .
H11A H 0.2086 0.0953 1.0499 0.027 Uiso 1 1 calc R U . . .
C12 C 0.27135(15) 0.08346(17) 0.9239(2) 0.0229(6) Uani 1 1 d . . . . .
H12A H 0.2399 0.1136 0.8766 0.028 Uiso 1 1 calc R U . . .
C13 C 0.32919(17) 0.13347(18) 0.9751(2) 0.0279(6) Uani 1 1 d . . . . .
H13A H 0.3097 0.1741 1.0216 0.033 Uiso 1 1 calc R U . . .
H13B H 0.3618 0.1585 0.9257 0.033 Uiso 1 1 calc R U . . .
C14 C 0.31334(15) 0.01460(18) 0.8746(2) 0.0226(6) Uani 1 1 d . . . . .
H14A H 0.2847 -0.0352 0.8803 0.027 Uiso 1 1 calc R U . . .
C15 C 0.4756(4) 0.2500 0.1839(6) 0.077(2) Uani 1 2 d S T P . .
H15A H 0.4684 0.3049 0.2065 0.115 Uiso 0.5 1 calc R U P . .
H15B H 0.5110 0.2243 0.2271 0.115 Uiso 0.5 1 calc R U P . .
H15C H 0.4308 0.2208 0.1884 0.115 Uiso 0.5 1 calc R U P . .
C16 C 0.3508(4) 0.2500 0.6109(5) 0.0614(17) Uani 1 2 d S T P . .
H16A H 0.3436 0.1950 0.5884 0.092 Uiso 0.5 1 calc R U P . .
H16B H 0.3804 0.2782 0.5615 0.092 Uiso 0.5 1 calc R U P . .
H16C H 0.3049 0.2768 0.6166 0.092 Uiso 0.5 1 calc R U P . .

loop_
_atom_site_aniso_label
_atom_site_aniso_U_11
_atom_site_aniso_U_22
_atom_site_aniso_U_33
_atom_site_aniso_U_23
_atom_site_aniso_U_13
_atom_site_aniso_U_12
Pd 0.02086(12) 0.03518(14) 0.01647(12) -0.00032(8) -0.00090(8) 0.00085(9)
Sb1 0.03719(18) 0.02823(16) 0.03997(19) 0.000 -0.00188(14) 0.000
Sb2 0.03732(19) 0.04294(19) 0.03107(17) 0.000 0.00237(13) 0.000
F1 0.0394(18) 0.075(2) 0.067(2) 0.000 -0.0003(17) 0.000
F2 0.0846(19) 0.0448(14) 0.0535(14) -0.0152(12) 0.0085(13) 0.0056(13)
F3 0.093(2) 0.0372(12) 0.0508(14) 0.0095(11) -0.0090(13) -0.0050(12)
F4 0.041(2) 0.077(3) 0.111(4) 0.000 -0.014(2) 0.000
F5 0.064(3) 0.086(3) 0.127(4) 0.000 -0.043(3) 0.000
F6 0.111(4) 0.101(3) 0.067(3) 0.000 0.049(3) 0.000
F7 0.087(2) 0.0453(15) 0.103(2) -0.0164(15) -0.0071(17) 0.0058(14)
F8 0.103(4) 0.105(4) 0.130(4) 0.000 -0.079(4) 0.000
F9 0.189(7) 0.183(7) 0.093(4) 0.000 0.097(5) 0.000
O1 0.0280(11) 0.0339(12) 0.0247(11) 0.0053(9) 0.0064(9) 0.0035(9)
O2 0.0281(12) 0.0476(15) 0.0484(15) 0.0259(12) 0.0094(10) 0.0107(11)
O3 0.0280(11) 0.0474(14) 0.0225(11) -0.0006(10) 0.0001(9) -0.0074(10)
O4 0.0259(11) 0.0460(13) 0.0186(10) -0.0017(9) -0.0046(8) -0.0005(9)
O5 0.080(3) 0.098(3) 0.104(3) -0.044(3) -0.008(2) -0.017(2)
O6 0.147(4) 0.062(2) 0.067(2) -0.0319(19) -0.030(2) 0.025(2)
N1 0.039(3) 0.067(4) 0.065(3) 0.000 -0.012(2) 0.000
N2 0.074(4) 0.048(3) 0.032(2) 0.000 0.007(2) 0.000
C1 0.0343(18) 0.0421(19) 0.0313(17) -0.0048(15) 0.0023(14) 0.0131(15)
C2 0.0184(14) 0.049(2) 0.0266(16) 0.0026(14) 0.0009(12) 0.0055(14)
C3 0.0207(15) 0.050(2) 0.0208(15) -0.0015(13) -0.0028(12) 0.0007(13)
C4 0.0236(14) 0.0305(15) 0.0184(13) 0.0022(11) 0.0007(11) 0.0031(12)
C5 0.0244(14) 0.0269(15) 0.0220(14) 0.0002(12) -0.0008(11) -0.0026(12)
C6 0.0203(14) 0.0283(14) 0.0165(13) -0.0022(11) -0.0018(10) 0.0003(11)
C7 0.0232(14) 0.0321(15) 0.0191(14) -0.0007(12) 0.0001(11) 0.0047(12)
C8 0.052(3) 0.075(3) 0.112(4) 0.063(3) 0.028(3) 0.036(2)
C9 0.0334(18) 0.060(2) 0.0325(18) -0.0048(17) -0.0097(15) -0.0058(17)
C10 0.0236(14) 0.0327(16) 0.0185(13) -0.0016(12) -0.0008(11) 0.0059(12)
C11 0.0224(14) 0.0278(15) 0.0174(13) -0.0006(11) -0.0006(11) 0.0060(11)
C12 0.0224(14) 0.0272(14) 0.0192(13) 0.0036(11) -0.0013(11) 0.0043(11)
C13 0.0318(16) 0.0240(15) 0.0278(15) 0.0006(12) 0.0007(13) 0.0004(12)
C14 0.0217(14) 0.0295(15) 0.0164(13) 0.0009(11) 0.0019(11) 0.0013(11)
C15 0.073(5) 0.077(5) 0.080(5) 0.000 0.021(4) 0.000
C16 0.076(5) 0.049(4) 0.059(4) 0.000 -0.022(3) 0.000

_geom_special_details            
; 
 All esds (except the esd in the dihedral angle between two l.s. planes) 
 are estimated using the full covariance matrix.  The cell esds are taken 
 into account individually in the estimation of esds in distances, angles 
 and torsion angles; correlations between esds in cell parameters are only 
 used when they are defined by crystal symmetry.  An approximate (isotropic) 
 treatment of cell esds is used for estimating esds involving l.s. planes. 
;

loop_
_geom_bond_atom_site_label_1
_geom_bond_atom_site_label_2
_geom_bond_distance
_geom_bond_site_symmetry_2
_geom_bond_publ_flag
Pd C14 2.014(3) . ?
Pd O1 2.129(2) 4_554 ?
Pd C1 2.133(3) . ?
Pd C2 2.139(3) . ?
Pd O3 2.204(2) 4_554 ?
Sb1 F4 1.861(4) . ?
Sb1 F1 1.857(3) . ?
Sb1 F2 1.872(2) 7_565 ?
Sb1 F2 1.872(2) . ?
Sb1 F3 1.880(2) . ?
Sb1 F3 1.880(2) 7_565 ?
Sb2 F9 1.828(5) . ?
Sb2 F6 1.833(4) . ?
Sb2 F8 1.830(4) . ?
Sb2 F7 1.873(3) . ?
Sb2 F7 1.873(3) 7_565 ?
Sb2 F5 1.874(4) . ?
O1 C7 1.226(4) . ?
O1 Pd 2.129(2) 4 ?
O2 C7 1.311(4) . ?
O2 C8 1.460(4) . ?
O3 C10 1.220(4) . ?
O3 Pd 2.204(2) 4 ?
O4 C10 1.320(4) . ?
O4 C9 1.457(4) . ?
O5 N1 1.219(5) . ?
O6 N2 1.215(4) . ?
N1 O5 1.219(5) 7_565 ?
N1 C15 1.453(9) . ?
N2 O6 1.215(4) 7_565 ?
N2 C16 1.480(8) . ?
C1 C2 1.374(5) . ?
C2 C3 1.512(4) . ?
C3 C4 1.538(4) . ?
C4 C5 1.548(4) . ?
C4 C14 1.552(4) . ?
C5 C13 1.534(4) . ?
C5 C6 1.558(4) . ?
C6 C7 1.500(4) . ?
C6 C11 1.595(4) . ?
C10 C11 1.514(4) . ?
C11 C12 1.552(4) . ?
C12 C13 1.535(4) . ?
C12 C14 1.546(4) . ?

loop_
_geom_angle_atom_site_label_1
_geom_angle_atom_site_label_2
_geom_angle_atom_site_label_3
_geom_angle
_geom_angle_site_symmetry_1
_geom_angle_site_symmetry_3
_geom_angle_publ_flag
C14 Pd O1 94.01(10) . 4_554 ?
C14 Pd C1 87.03(13) . . ?
O1 Pd C1 154.66(12) 4_554 . ?
C14 Pd C2 84.11(12) . . ?
O1 Pd C2 167.73(11) 4_554 . ?
C1 Pd C2 37.53(14) . . ?
C14 Pd O3 175.87(10) . 4_554 ?
O1 Pd O3 83.10(8) 4_554 4_554 ?
C1 Pd O3 94.32(11) . 4_554 ?
C2 Pd O3 99.34(10) . 4_554 ?
F4 Sb1 F1 178.60(19) . . ?
F4 Sb1 F2 90.12(14) . 7_565 ?
F1 Sb1 F2 90.86(12) . 7_565 ?
F4 Sb1 F2 90.12(14) . . ?
F1 Sb1 F2 90.86(12) . . ?
F2 Sb1 F2 91.26(17) 7_565 . ?
F4 Sb1 F3 88.83(14) . . ?
F1 Sb1 F3 90.18(12) . . ?
F2 Sb1 F3 178.68(12) 7_565 . ?
F2 Sb1 F3 89.53(11) . . ?
F4 Sb1 F3 88.83(14) . 7_565 ?
F1 Sb1 F3 90.18(12) . 7_565 ?
F2 Sb1 F3 89.54(11) 7_565 7_565 ?
F2 Sb1 F3 178.68(12) . 7_565 ?
F3 Sb1 F3 89.65(15) . 7_565 ?
F9 Sb2 F6 175.9(3) . . ?
F9 Sb2 F8 93.1(3) . . ?
F6 Sb2 F8 91.0(3) . . ?
F9 Sb2 F7 89.81(10) . . ?
F6 Sb2 F7 90.17(10) . . ?
F8 Sb2 F7 90.27(9) . . ?
F9 Sb2 F7 89.81(10) . 7_565 ?
F6 Sb2 F7 90.17(10) . 7_565 ?
F8 Sb2 F7 90.27(9) . 7_565 ?
F7 Sb2 F7 179.37(19) . 7_565 ?
F9 Sb2 F5 89.1(3) . . ?
F6 Sb2 F5 86.8(3) . . ?
F8 Sb2 F5 177.7(3) . . ?
F7 Sb2 F5 89.74(9) . . ?
F7 Sb2 F5 89.74(9) 7_565 . ?
C7 O1 Pd 122.6(2) . 4 ?
C7 O2 C8 117.1(3) . . ?
C10 O3 Pd 123.1(2) . 4 ?
C10 O4 C9 115.7(3) . . ?
O5 N1 O5 126.8(7) 7_565 . ?
O5 N1 C15 116.6(4) 7_565 . ?
O5 N1 C15 116.6(4) . . ?
O6 N2 O6 121.8(6) 7_565 . ?
O6 N2 C16 118.8(3) 7_565 . ?
O6 N2 C16 118.8(3) . . ?
C2 C1 Pd 71.5(2) . . ?
C1 C2 C3 124.2(3) . . ?
C1 C2 Pd 70.99(19) . . ?
C3 C2 Pd 105.7(2) . . ?
C2 C3 C4 110.6(3) . . ?
C3 C4 C5 111.7(3) . . ?
C3 C4 C14 111.1(2) . . ?
C5 C4 C14 102.2(2) . . ?
C13 C5 C4 101.5(2) . . ?
C13 C5 C6 100.9(2) . . ?
C4 C5 C6 110.3(2) . . ?
C7 C6 C5 116.3(2) . . ?
C7 C6 C11 121.9(2) . . ?
C5 C6 C11 102.5(2) . . ?
O1 C7 O2 120.9(3) . . ?
O1 C7 C6 125.7(3) . . ?
O2 C7 C6 113.0(3) . . ?
O3 C10 O4 121.1(3) . . ?
O3 C10 C11 125.5(3) . . ?
O4 C10 C11 113.1(3) . . ?
C10 C11 C12 116.2(2) . . ?
C10 C11 C6 122.3(2) . . ?
C12 C11 C6 102.3(2) . . ?
C13 C12 C14 103.3(2) . . ?
C13 C12 C11 100.1(2) . . ?
C14 C12 C11 107.1(2) . . ?
C12 C13 C5 95.0(2) . . ?
C12 C14 C4 104.1(2) . . ?
C12 C14 Pd 114.23(19) . . ?
C4 C14 Pd 112.69(19) . . ?

loop_
_geom_torsion_atom_site_label_1
_geom_torsion_atom_site_label_2
_geom_torsion_atom_site_label_3
_geom_torsion_atom_site_label_4
_geom_torsion
_geom_torsion_site_symmetry_1
_geom_torsion_site_symmetry_2
_geom_torsion_site_symmetry_3
_geom_torsion_site_symmetry_4
_geom_torsion_publ_flag
Pd C1 C2 C3 96.4(3) . . . . ?
C1 C2 C3 C4 -34.6(4) . . . . ?
Pd C2 C3 C4 42.7(3) . . . . ?
C2 C3 C4 C5 -150.8(3) . . . . ?
C2 C3 C4 C14 -37.5(4) . . . . ?
C3 C4 C5 C13 78.5(3) . . . . ?
C14 C4 C5 C13 -40.3(3) . . . . ?
C3 C4 C5 C6 -175.2(2) . . . . ?
C14 C4 C5 C6 66.0(3) . . . . ?
C13 C5 C6 C7 169.1(2) . . . . ?
C4 C5 C6 C7 62.4(3) . . . . ?
C13 C5 C6 C11 33.7(3) . . . . ?
C4 C5 C6 C11 -73.0(3) . . . . ?
Pd O1 C7 O2 165.4(2) 4 . . . ?
Pd O1 C7 C6 -7.4(4) 4 . . . ?
C8 O2 C7 O1 -0.1(5) . . . . ?
C8 O2 C7 C6 173.5(4) . . . . ?
C5 C6 C7 O1 -176.7(3) . . . . ?
C11 C6 C7 O1 -50.6(4) . . . . ?
C5 C6 C7 O2 10.1(4) . . . . ?
C11 C6 C7 O2 136.2(3) . . . . ?
Pd O3 C10 O4 -172.8(2) 4 . . . ?
Pd O3 C10 C11 -0.2(4) 4 . . . ?
C9 O4 C10 O3 2.7(4) . . . . ?
C9 O4 C10 C11 -170.7(3) . . . . ?
O3 C10 C11 C12 176.1(3) . . . . ?
O4 C10 C11 C12 -10.7(4) . . . . ?
O3 C10 C11 C6 49.9(4) . . . . ?
O4 C10 C11 C6 -137.0(3) . . . . ?
C7 C6 C11 C10 2.9(4) . . . . ?
C5 C6 C11 C10 135.0(3) . . . . ?
C7 C6 C11 C12 -129.3(3) . . . . ?
C5 C6 C11 C12 2.8(3) . . . . ?
C10 C11 C12 C13 -174.1(2) . . . . ?
C6 C11 C12 C13 -38.4(3) . . . . ?
C10 C11 C12 C14 -66.7(3) . . . . ?
C6 C11 C12 C14 69.0(3) . . . . ?
C14 C12 C13 C5 -51.3(3) . . . . ?
C11 C12 C13 C5 59.2(2) . . . . ?
C4 C5 C13 C12 56.2(3) . . . . ?
C6 C5 C13 C12 -57.3(2) . . . . ?
C13 C12 C14 C4 27.7(3) . . . . ?
C11 C12 C14 C4 -77.4(3) . . . . ?
C13 C12 C14 Pd -95.6(2) . . . . ?
C11 C12 C14 Pd 159.27(18) . . . . ?
C3 C4 C14 C12 -111.7(3) . . . . ?
C5 C4 C14 C12 7.5(3) . . . . ?
C3 C4 C14 Pd 12.6(3) . . . . ?
C5 C4 C14 Pd 131.8(2) . . . . ?

_refine_diff_density_max         0.971
_refine_diff_density_min         -0.822
_refine_diff_density_rms         0.099

_shelxl_version_number           2013-2

_shelx_res_file                  
; 
TITL clav009 in Pnma 
CELL 0.71073 18.8903 16.8055 13.1958 90.000 90.000 90.000 
ZERR 8.00 0.0045 0.0041 0.0031 0.000 0.000 0.000 
LATT 1 
SYMM x+1/2, -y+1/2, -z+1/2 
SYMM -x, y+1/2, -z 
SYMM -x+1/2, -y, z+1/2 
SFAC C  H  O  F  Pd Sb N 
UNIT 120  176  48  48  8  8  8 
L.S. 10 
ACTA 50 
FMAP 2 
PLAN 20 
SIZE 0.124 0.274 0.321 
EQIV $2 x, -y-1/2, z 
EQIV $1 x, -y+1/2, z 
CONF 
TEMP -73.000 
WGHT    0.038000    6.024500 
FVAR       0.06459 
PD    5    0.337503    0.032348    0.727717    11.00000    0.02086    0.03518 = 
         0.01647   -0.00032   -0.00090    0.00085 
SB1   6    0.240821    0.250000    0.354996    10.50000    0.03719    0.02823 = 
         0.03997    0.00000   -0.00188    0.00000 
SB2   6    0.578855    0.250000    0.509461    10.50000    0.03732    0.04294 = 
         0.03107    0.00000    0.00237    0.00000 
F1    4    0.143013    0.250000    0.341195    10.50000    0.03940    0.07546 = 
         0.06738    0.00000   -0.00027    0.00000 
F2    4    0.249095    0.170356    0.256492    11.00000    0.08460    0.04479 = 
         0.05354   -0.01520    0.00850    0.00562 
F3    4    0.234200    0.171131    0.455617    11.00000    0.09252    0.03723 = 
         0.05080    0.00947   -0.00900   -0.00498 
F4    4    0.338618    0.250000    0.372268    10.50000    0.04062    0.07687 = 
         0.11090    0.00000   -0.01361    0.00000 
F5    4    0.660550    0.250000    0.590085    10.50000    0.06407    0.08591 = 
         0.12700    0.00000   -0.04334    0.00000 
F6    4    0.528375    0.250000    0.628084    10.50000    0.11113    0.10146 = 
         0.06749    0.00000    0.04868    0.00000 
F7    4    0.579403    0.138560    0.509450    11.00000    0.08678    0.04533 = 
         0.10289   -0.01643   -0.00715    0.00585 
F8    4    0.496970    0.250000    0.435301    10.50000    0.10260    0.10481 = 
         0.13024    0.00000   -0.07897    0.00000 
F9    4    0.634985    0.250000    0.396646    10.50000    0.18941    0.18285 = 
         0.09253    0.00000    0.09721    0.00000 
O1    3    0.262640   -0.083296    1.192238    11.00000    0.02799    0.03395 = 
         0.02473    0.00534    0.00640    0.00345 
O2    3    0.373661   -0.072857    1.141785    11.00000    0.02806    0.04764 = 
         0.04839    0.02591    0.00937    0.01074 
O3    3    0.143604   -0.048204    1.064148    11.00000    0.02803    0.04743 = 
         0.02252   -0.00059    0.00011   -0.00738 
O4    3    0.158375   -0.016777    0.902697    11.00000    0.02595    0.04603 = 
         0.01856   -0.00169   -0.00456   -0.00051 
O5    3    0.510328    0.185150    0.040812    11.00000    0.07962    0.09796 = 
         0.10399   -0.04441   -0.00834   -0.01716 
O6    3    0.403987    0.313162    0.747771    11.00000    0.14677    0.06154 = 
         0.06666   -0.03185   -0.03046    0.02546 
N1    7    0.500154    0.250000    0.079499    10.50000    0.03938    0.06663 = 
         0.06531    0.00000   -0.01199    0.00000 
N2    7    0.386399    0.250000    0.710767    10.50000    0.07376    0.04752 = 
         0.03200    0.00000    0.00666    0.00000 
C1    1    0.411396   -0.062908    0.742659    11.00000    0.03428    0.04213 = 
         0.03134   -0.00477    0.00234    0.01305 
AFIX  23 
H1A   2    0.400735   -0.103239    0.795170    11.00000   -1.20000 
H1B   2    0.429774   -0.086025    0.678865    11.00000   -1.20000 
AFIX   0 
C2    1    0.443163    0.006015    0.775458    11.00000    0.01842    0.04918 = 
         0.02657    0.00265    0.00092    0.00547 
AFIX  13 
H2A   2    0.481549    0.027105    0.730717    11.00000   -1.20000 
AFIX   0 
C3    1    0.447135    0.031453    0.885222    11.00000    0.02074    0.05017 = 
         0.02078   -0.00147   -0.00281    0.00070 
AFIX  23 
H3A   2    0.452378    0.089991    0.889015    11.00000   -1.20000 
H3B   2    0.489153    0.007001    0.917483    11.00000   -1.20000 
AFIX   0 
C4    1    0.379986    0.005976    0.942530    11.00000    0.02363    0.03050 = 
         0.01835    0.00219    0.00071    0.00311 
AFIX  13 
H4A   2    0.384694   -0.049919    0.967632    11.00000   -1.20000 
AFIX   0 
C5    1    0.363031    0.063150    1.031215    11.00000    0.02441    0.02692 = 
         0.02200    0.00018   -0.00076   -0.00258 
AFIX  13 
H5A   2    0.405002    0.077785    1.073470    11.00000   -1.20000 
AFIX   0 
C6    1    0.298624    0.031664    1.093132    11.00000    0.02030    0.02829 = 
         0.01653   -0.00216   -0.00185    0.00031 
AFIX  13 
H6A   2    0.292802    0.070547    1.149887    11.00000   -1.20000 
AFIX   0 
C7    1    0.308080   -0.047445    1.144060    11.00000    0.02319    0.03209 = 
         0.01912   -0.00073    0.00013    0.00471 
C8    1    0.389747   -0.145042    1.198836    11.00000    0.05173    0.07511 = 
         0.11159    0.06330    0.02827    0.03550 
AFIX 137 
H8A   2    0.440566   -0.156254    1.194462    11.00000   -1.50000 
H8B   2    0.363083   -0.189800    1.170389    11.00000   -1.50000 
H8C   2    0.376392   -0.137534    1.269959    11.00000   -1.50000 
AFIX   0 
C9    1    0.095998   -0.064773    0.880648    11.00000    0.03345    0.05954 = 
         0.03250   -0.00483   -0.00968   -0.00581 
AFIX 137 
H9A   2    0.087030   -0.064448    0.807501    11.00000   -1.50000 
H9B   2    0.054966   -0.042598    0.916251    11.00000   -1.50000 
H9C   2    0.104051   -0.119549    0.903364    11.00000   -1.50000 
AFIX   0 
C10   1    0.176280   -0.011873    0.999177    11.00000    0.02362    0.03270 = 
         0.01846   -0.00164   -0.00078    0.00589 
C11   1    0.233789    0.048929    1.018892    11.00000    0.02237    0.02783 = 
         0.01740   -0.00059   -0.00056    0.00600 
AFIX  13 
H11A  2    0.208648    0.095308    1.049856    11.00000   -1.20000 
AFIX   0 
C12   1    0.271354    0.083457    0.923949    11.00000    0.02238    0.02723 = 
         0.01920    0.00356   -0.00129    0.00426 
AFIX  13 
H12A  2    0.239851    0.113560    0.876628    11.00000   -1.20000 
AFIX   0 
C13   1    0.329186    0.133470    0.975062    11.00000    0.03181    0.02395 = 
         0.02781    0.00058    0.00069    0.00043 
AFIX  23 
H13A  2    0.309718    0.174132    1.021647    11.00000   -1.20000 
H13B  2    0.361755    0.158548    0.925720    11.00000   -1.20000 
AFIX   0 
C14   1    0.313342    0.014602    0.874641    11.00000    0.02173    0.02950 = 
         0.01643    0.00089    0.00189    0.00133 
AFIX  13 
H14A  2    0.284693   -0.035241    0.880256    11.00000   -1.20000 
AFIX   0 
C15   1    0.475598    0.250000    0.183883    10.50000    0.07309    0.07692 = 
         0.08031    0.00000    0.02109    0.00000 
AFIX 137 
H15A  2    0.468377    0.304942    0.206523    10.50000   -1.50000 
H15B  2    0.511046    0.224277    0.227093    10.50000   -1.50000 
H15C  2    0.430813    0.220781    0.188414    10.50000   -1.50000 
AFIX   0 
C16   1    0.350830    0.250000    0.610869    10.50000    0.07607    0.04923 = 
         0.05878    0.00000   -0.02212    0.00000 
AFIX 137 
H16A  2    0.343597    0.195026    0.588361    10.50000   -1.50000 
H16B  2    0.380403    0.278164    0.561506    10.50000   -1.50000 
H16C  2    0.304932    0.276809    0.616573    10.50000   -1.50000 
  
AFIX   0 
HKLF 4 1 1 0 0 0 1 0 0 0 1 
  
REM  clav009 in Pnma 
REM R1 =  0.0293 for    4342 Fo > 4sig(Fo)  and  0.0368 for all    5031 data 
REM    293 parameters refined using      0 restraints 
  
END 
  
WGHT      0.0315      5.7402 
  
REM Highest difference peak  0.971,  deepest hole -0.822,  1-sigma level  0.099 
Q1    1   0.5644  0.2761  0.5584  11.00000  0.05    0.97 
Q2    1   0.4936  0.2500  0.5528  10.50000  0.05    0.86 
Q3    1   0.6721  0.2500  0.4902  10.50000  0.05    0.73 
Q4    1   0.6050  0.2500  0.6237  10.50000  0.05    0.72 
Q5    1   0.5419  0.2500  0.5343  10.50000  0.05    0.72 
Q6    1   0.2294  0.2500  0.2979  10.50000  0.05    0.70 
Q7    1   0.5521  0.2500  0.3705  10.50000  0.05    0.69 
Q8    1   0.2879  0.2500  0.3575  10.50000  0.05    0.69 
Q9    1   0.3501  0.2910  0.7604  11.00000  0.05    0.63 
Q10   1   0.1882  0.2500  0.3541  10.50000  0.05    0.57 
Q11   1   0.3374  0.2500  0.3039  10.50000  0.05    0.52 
Q12   1   0.5508  0.2500  0.4152  10.50000  0.05    0.49 
Q13   1   0.3496 -0.1688  1.2226  11.00000  0.05    0.47 
Q14   1   0.3466  0.2500  0.6685  10.50000  0.05    0.46 
Q15   1   0.3813  0.0375  0.7607  11.00000  0.05    0.46 
Q16   1   0.5958  0.2500  0.4288  10.50000  0.05    0.45 
Q17   1   0.3353  0.0414  1.0642  11.00000  0.05    0.45 
Q18   1   0.3607 -0.1099  1.1098  11.00000  0.05    0.40 
Q19   1   0.3681  0.0271  0.9900  11.00000  0.05    0.40 
Q20   1   0.2473  0.0655  0.9661  11.00000  0.05    0.38 
;
_shelx_res_checksum              37738

_shelx_hkl_file                  
; 
   0   0   1    0.36    0.09 
   0   0  -1    0.25    0.08 
   0   0  -2    0.10    0.20 
   0   0  -2   -0.03    0.15 
   0   0   2   -0.11    0.16 
   0   0  -3    0.09    0.18 
   0   0   3    0.01    0.16 
   0   0  -3   -0.04    0.17 
   0   0  -4  336.68    6.38 
   0   0   4  334.38    6.03 
   0   0  -4  338.24    5.65 
   0   0   5    0.03    0.19 
   0   0  -5    0.20    0.23 
   0   0  -5   -0.06    0.17 
   0   0  -6   28.37    1.47 
   0   0  -6   27.64    1.75 
   0   0   6   25.63    1.53 
   0   0  -7   -0.38    0.21 
   0   0   7   -0.37    0.22 
   0   0  -7   -0.32    0.22 
   0   0   8  436.24    8.83 
   0   0  -8  442.70    8.36 
   0   0  -8  439.31    9.68 
   0   0  -9   -0.38    0.35 
   0   0  -9    0.29    0.40 
   0   0   9   -0.17    0.29 
   0   0  10    6.32    1.30 
   0   0 -10    6.48    1.48 
   0   0 -10    7.44    1.20 
   0   0  11   -0.10    0.39 
   0   0 -11   -0.14    0.36 
   0   0 -11   -0.03    0.46 
   0   0 -12    1.62    0.84 
   0   0  12    2.29    0.89 
   0   0 -12    0.45    0.44 
   0   0 -13    0.50    0.56 
   0   0  13    0.39    0.42 
   0   0  14   56.97    3.46 
   0   0 -14   52.06    3.91 
   0   0 -15   -0.05    0.52 
   0   0  15   -0.32    0.77 
   0   0  15    0.65    0.49 
   0   0  16    4.24    1.34 
   0   0  16    7.00    1.72 
   0   0 -16    4.83    1.49 
   0   0  17    0.45    0.64 
   0   0  17   -0.27    0.63 
   0   0 -17    0.34    0.66 
   1   0   0   -1.09    0.01 
   1   0   0   -1.06    0.02 
   1   0   0   -1.09    0.02 
  -1   0   0   -1.06    0.03 
  -1   0   0   -1.08    0.01 
  -1   0   0   -1.06    0.01 
   1   0   1  114.83    1.77 
   1   0  -1  116.86    1.93 
   1   0  -1  112.32    1.75 
   1   0   1  108.98    1.92 
   1   0  -1  122.95    1.91 
  -1   0  -1  119.46    1.91 
  -1   0  -1  120.63    2.14 
  -1   0   1  116.51    1.77 
  -1   0  -1  103.21    1.75 
  -1   0   1  110.74    2.11 
  -1   0   1  113.69    1.91 
   1   0   2  103.02    2.09 
   1   0  -2  102.18    2.06 
   1   0   2   98.53    1.96 
   1   0  -2  105.86    2.18 
  -1   0  -2  103.53    1.78 
  -1   0   2  102.42    2.30 
  -1   0  -2  102.87    2.35 
   1   0  -3  109.85    2.42 
   1   0  -3  105.62    2.59 
   1   0   3  110.41    2.40 
  -1   0   3  106.95    2.66 
  -1   0  -3  109.18    1.89 
  -1   0  -3  107.18    2.77 
  -1   0  -3  109.40    2.32 
   1   0  -4  208.65    4.46 
   1   0   4  207.10    4.10 
   1   0  -4  201.88    3.99 
  -1   0  -4  205.68    4.63 
  -1   0  -4  206.43    3.93 
  -1   0   4  209.24    4.44 
   1   0  -5  105.59    3.20 
   1   0   5  106.76    2.89 
   1   0  -5  106.89    2.85 
  -1   0   5  107.45    3.18 
  -1   0  -5   99.81    2.70 
  -1   0  -5  107.10    3.36 
   1   0   6  316.67    6.18 
   1   0  -6  298.07    5.89 
   1   0  -6  306.74    6.75 
  -1   0   6  303.50    6.48 
  -1   0  -6  305.70    5.85 
  -1   0  -6  295.11    6.81 
   1   0  -7    0.11    0.28 
   1   0   7    0.35    0.33 
   1   0  -7    0.47    0.35 
  -1   0  -7    0.34    0.37 
  -1   0   7    0.09    0.31 
  -1   0  -7   -0.10    0.32 
   1   0  -8  265.31    5.92 
   1   0  -8  259.09    6.86 
   1   0   8  261.03    6.17 
  -1   0   8  260.61    6.47 
  -1   0  -8  265.57    7.04 
  -1   0  -8  269.83    5.92 
   1   0  -9  190.93    5.08 
   1   0  -9  197.35    6.15 
   1   0   9  197.73    5.42 
  -1   0  -9  196.18    5.10 
  -1   0   9  191.50    5.61 
  -1   0  -9  192.91    6.21 
   1   0 -10   24.45    1.82 
   1   0  10   26.38    1.94 
   1   0 -10   29.90    3.10 
  -1   0 -10   26.24    2.93 
  -1   0 -10   23.17    1.73 
  -1   0  10   25.59    2.59 
   1   0 -11    0.46    0.44 
   1   0  11   -0.17    0.38 
   1   0 -11    0.32    0.45 
  -1   0  11    0.40    0.43 
  -1   0 -11    0.53    0.54 
   1   0  12   25.26    2.69 
   1   0 -12   29.98    2.16 
   1   0 -12   24.34    2.94 
  -1   0  12   25.43    2.80 
  -1   0 -12   25.54    3.12 
   1   0  13   47.16    2.97 
   1   0 -13   51.49    2.94 
   1   0 -13   56.99    3.88 
   1   0  13   47.55    3.20 
  -1   0 -13   44.91    3.57 
  -1   0  13   53.11    3.25 
   1   0 -14   25.11    2.82 
   1   0  14   26.10    3.28 
   1   0 -14   23.14    3.28 
   1   0  14   26.79    3.04 
  -1   0 -14   18.41    2.87 
  -1   0  14   22.59    2.80 
   1   0 -15   -0.85    0.47 
   1   0  15    1.33    0.68 
   1   0  15    0.89    1.03 
  -1   0  15    1.03    0.62 
  -1   0 -15    0.51    0.59 
   1   0 -16   31.50    3.94 
   1   0  16   29.01    3.71 
   1   0  16   27.53    3.19 
  -1   0 -16   33.39    4.26 
  -1   0  16   20.54    3.00 
  -1   0  16   34.13    3.76 
   1   0  17   13.31    2.09 
   1   0 -17   16.57    3.03 
  -1   0  17   11.49    2.10 
  -1   0  17   18.80    2.81 
  -1   0 -17   17.24    3.06 
   2   0   0  725.65    9.49 
   2   0   0  715.77    9.61 
  -2   0   0  723.66    9.76 
   2   0   1  537.80    7.40 
   2   0  -1  543.85    7.40 
   2   0   1  544.84    7.19 
  -2   0   1  540.82    7.43 
  -2   0  -1  542.35    7.26 
  -2   0  -1  542.80    7.58 
  -2   0   1  526.96    7.25 
  -2   0  -1  537.49    7.77 
  -2   0   1  536.72    7.84 
   2   0  -2  213.32    3.67 
   2   0  -2  224.51    3.63 
   2   0   2  210.44    3.34 
   2   0   2  206.40    3.64 
  -2   0   2  220.34    3.38 
  -2   0  -2  220.51    3.60 
  -2   0   2  207.80    4.04 
   2   0   3  571.97    8.57 
   2   0  -3  591.49    8.91 
   2   0   3  578.30    8.41 
   2   0  -3  584.82    8.56 
  -2   0  -3  567.15    9.33 
  -2   0   3  584.97    7.85 
  -2   0   3  566.46    9.22 
  -2   0  -3  602.13    8.22 
   2   0   4   48.79    1.60 
   2   0   4   48.85    1.78 
   2   0  -4   48.34    1.73 
   2   0  -4   52.68    1.88 
  -2   0  -4   49.91    2.06 
  -2   0  -4   51.33    1.38 
  -2   0   4   49.96    1.99 
   2   0   5  460.26    7.53 
   2   0  -5  425.30    7.47 
   2   0  -5  447.85    8.14 
   2   0   5  444.49    7.68 
  -2   0   5  443.79    8.26 
  -2   0  -5  443.95    6.54 
  -2   0  -5  450.93    8.59 
   2   0  -6   10.58    1.33 
   2   0  -6    8.99    1.07 
   2   0   6    8.45    0.99 
   2   0   6   10.54    1.22 
  -2   0  -6    8.46    0.54 
  -2   0  -6    8.80    1.25 
  -2   0   6    9.32    1.33 
   2   0  -7  103.55    3.71 
   2   0   7  103.62    3.21 
   2   0  -7  104.90    3.28 
  -2   0   7  103.04    3.67 
  -2   0  -7  104.97    3.91 
   2   0   8    5.16    0.94 
   2   0  -8    6.61    1.09 
   2   0  -8    6.82    1.31 
  -2   0   8    5.71    1.15 
  -2   0  -8    5.99    1.25 
   2   0   9    4.87    1.06 
   2   0  -9    5.26    1.25 
   2   0  -9    4.61    0.99 
   2   0   9    4.88    1.06 
  -2   0   9    3.85    0.99 
  -2   0  -9    4.99    1.21 
   2   0  10   54.15    2.73 
   2   0 -10   56.85    3.30 
   2   0 -10   60.50    2.82 
   2   0  10   56.59    3.02 
  -2   0  10   59.36    3.16 
  -2   0 -10   57.26    3.48 
   2   0  11   32.00    2.22 
   2   0 -11   30.77    2.10 
   2   0 -11   30.51    3.15 
   2   0  11   33.14    2.46 
  -2   0 -11   32.44    3.27 
  -2   0  11   31.39    2.38 
   2   0  12    1.39    0.60 
   2   0 -12    3.00    1.10 
   2   0  12    2.82    1.10 
   2   0 -12    1.54    0.64 
  -2   0  12    1.16    0.65 
  -2   0 -12    1.60    0.86 
   2   0 -13   31.92    3.52 
   2   0  13   29.81    2.99 
   2   0 -13   27.85    2.76 
   2   0  13   28.23    3.17 
  -2   0 -13   28.07    3.36 
  -2   0  13   25.45    2.98 
   2   0 -14    9.18    2.13 
   2   0  14    4.38    1.40 
   2   0 -14    7.32    1.41 
   2   0  14    6.50    1.46 
  -2   0 -14    5.03    1.55 
  -2   0  14    8.12    1.81 
   2   0 -15    0.89    0.63 
   2   0  15   -0.31    0.40 
   2   0  15    0.55    0.70 
   2   0 -15    0.02    0.40 
  -2   0 -15    0.47    0.58 
  -2   0  15    0.43    0.54 
   2   0  16    9.69    2.08 
   2   0 -16   12.66    2.47 
   2   0  16   12.72    2.00 
  -2   0  16   13.60    2.38 
  -2   0 -16   14.69    2.76 
   2   0 -17   21.45    3.32 
   2   0  17   13.37    2.38 
  -2   0 -17   17.41    2.98 
   3   0   0   -0.10    0.11 
   3   0   0    0.12    0.10 
  -3   0   0    0.10    0.16 
  -3   0   0   -0.01    0.06 
   3   0   1    3.50    0.28 
   3   0  -1    3.84    0.25 
   3   0   1    3.45    0.45 
   3   0  -1    4.25    0.51 
   3   0  -1    3.38    0.41 
  -3   0  -1    4.56    0.52 
  -3   0  -1    3.83    0.49 
  -3   0   1    3.13    0.42 
   3   0   2   56.28    1.67 
   3   0  -2   56.79    1.67 
   3   0  -2   56.54    1.36 
   3   0   2   61.63    1.31 
  -3   0  -2   54.63    1.77 
  -3   0   2   56.67    1.87 
  -3   0  -2   58.94    1.71 
  -3   0   2   59.77    1.57 
   3   0   3   10.18    0.59 
   3   0  -3   10.36    0.79 
   3   0   3   10.28    0.79 
   3   0  -3   11.03    0.71 
  -3   0   3   11.02    0.64 
  -3   0   3   10.25    1.08 
  -3   0  -3   12.12    0.76 
  -3   0  -3   11.25    1.16 
   3   0  -4   41.66    1.64 
   3   0   4   43.89    1.43 
   3   0  -4   42.43    1.67 
  -3   0   4   42.10    1.93 
  -3   0   4   44.95    1.29 
  -3   0  -4   45.79    1.48 
  -3   0  -4   42.20    1.92 
   3   0  -5   45.59    1.93 
   3   0  -5   48.62    1.92 
   3   0   5   46.81    1.68 
   3   0   5   43.01    1.89 
  -3   0   5   46.05    2.17 
  -3   0  -5   44.56    1.49 
  -3   0   5   45.92    1.30 
  -3   0  -5   45.90    2.21 
   3   0  -6   31.66    1.68 
   3   0   6   32.24    1.74 
   3   0   6   31.49    1.51 
   3   0  -6   28.90    1.69 
  -3   0   6   28.20    1.82 
  -3   0  -6   30.84    1.21 
  -3   0  -6   30.92    1.97 
   3   0  -7  349.46    7.64 
   3   0   7  356.43    7.30 
   3   0  -7  348.64    7.05 
   3   0   7  367.32    6.93 
  -3   0   7  341.91    7.79 
  -3   0  -7  343.60    5.72 
  -3   0  -7  350.74    8.18 
   3   0   8    2.05    0.60 
   3   0  -8    2.34    0.75 
   3   0   8    1.93    0.70 
   3   0  -8    2.38    0.73 
  -3   0  -8    2.95    0.45 
  -3   0  -8    2.34    0.86 
  -3   0   8    1.71    0.75 
   3   0  -9  227.41    6.52 
   3   0  -9  224.45    5.73 
   3   0   9  225.72    5.66 
   3   0   9  229.13    6.09 
  -3   0   9  212.78    6.33 
  -3   0  -9  218.80    6.87 
   3   0  10    1.77    0.81 
   3   0  10    2.16    0.74 
   3   0 -10    2.67    0.82 
   3   0 -10    2.62    0.90 
  -3   0  10    2.76    0.95 
  -3   0 -10    2.87    1.00 
   3   0  11   40.28    2.45 
   3   0 -11   41.40    2.45 
   3   0 -11   47.85    3.09 
   3   0  11   41.87    2.77 
  -3   0 -11   39.65    3.07 
  -3   0  11   41.92    2.83 
   3   0  12   95.16    4.36 
   3   0 -12   79.12    4.33 
   3   0  12   90.70    3.85 
   3   0 -12   91.51    3.85 
  -3   0 -12   86.45    4.81 
  -3   0  12   93.22    4.40 
   3   0 -13   62.95    3.37 
   3   0  13   66.91    3.41 
   3   0  13   59.66    3.63 
   3   0 -13   63.60    4.04 
  -3   0 -13   68.15    4.42 
  -3   0  13   67.19    3.85 
   3   0  14    1.76    0.65 
   3   0  14    1.16    0.95 
   3   0 -14    1.70    0.78 
   3   0 -14    0.94    0.55 
  -3   0  14    2.38    1.00 
  -3   0 -14    1.93    1.08 
   3   0 -15   42.29    2.91 
   3   0  15   32.38    3.53 
   3   0  15   43.35    2.87 
   3   0 -15   47.21    4.86 
  -3   0 -15   39.58    4.56 
  -3   0  15   48.80    3.45 
   3   0 -16    0.59    0.49 
   3   0 -16   -0.26    0.62 
   3   0  16    0.73    0.76 
  -3   0  16    1.16    0.69 
  -3   0 -16    1.87    0.90 
   3   0  17   24.89    3.48 
   3   0 -17   29.95    3.98 
  -3   0 -17   26.35    3.85 
   4   0   0  206.47    3.54 
   4   0   0  203.29    3.77 
  -4   0   0  205.99    3.33 
  -4   0   0  199.00    4.03 
   4   0   1  143.95    2.55 
   4   0  -1  144.50    3.03 
   4   0  -1  151.29    2.40 
   4   0   1  140.65    2.99 
   4   0  -1  137.65    2.88 
  -4   0  -1  145.69    2.94 
  -4   0   1  142.39    3.14 
  -4   0  -1  144.92    3.26 
   4   0   2   26.39    1.20 
   4   0  -2   29.10    0.89 
   4   0  -2   29.55    1.27 
   4   0   2   28.46    0.89 
  -4   0   2   29.29    1.40 
  -4   0   2   29.61    1.24 
  -4   0  -2   27.36    1.29 
  -4   0  -2   28.92    1.30 
   4   0   3   39.66    1.59 
   4   0   3   39.66    1.18 
   4   0  -3   42.74    1.35 
  -4   0  -3   43.57    1.80 
  -4   0   3   40.54    1.43 
  -4   0   3   40.38    1.81 
  -4   0  -3   40.55    1.57 
   4   0  -4  228.17    4.49 
   4   0   4  223.53    4.67 
   4   0   4  223.75    4.03 
   4   0  -4  230.58    4.72 
  -4   0   4  218.27    5.19 
  -4   0  -4  230.63    4.48 
  -4   0   4  226.94    4.15 
  -4   0  -4  219.78    5.16 
   4   0  -5  110.66    3.16 
   4   0   5  119.04    2.79 
   4   0   5  117.06    3.32 
   4   0  -5  113.25    3.23 
  -4   0  -5  117.12    2.91 
  -4   0   5  117.82    3.76 
  -4   0   5  119.49    2.65 
  -4   0  -5  118.43    3.79 
   4   0   6   64.95    2.15 
   4   0  -6   66.13    2.59 
   4   0   6   67.88    2.61 
   4   0  -6   66.29    2.51 
  -4   0   6   68.66    1.89 
  -4   0  -6   65.73    2.97 
  -4   0   6   69.93    2.97 
  -4   0  -6   65.81    2.08 
   4   0  -7    6.57    1.11 
   4   0   7    6.95    0.94 
   4   0  -7    6.42    1.05 
   4   0   7    6.55    1.06 
  -4   0  -7    7.57    1.30 
  -4   0  -7    6.70    0.78 
  -4   0   7    9.98    1.54 
   4   0  -8   30.27    2.04 
   4   0  -8   28.04    1.87 
   4   0   8   28.14    1.95 
   4   0   8   28.98    1.67 
  -4   0  -8   29.34    1.30 
  -4   0   8   29.33    2.16 
  -4   0  -8   29.26    2.26 
   4   0   9   60.56    3.03 
   4   0  -9   59.28    3.09 
   4   0  -9   63.01    2.86 
   4   0   9   62.46    2.65 
  -4   0  -9   65.74    2.02 
  -4   0  -9   63.86    3.54 
  -4   0   9   62.85    3.33 
   4   0 -10   24.69    2.70 
   4   0  10   29.52    2.86 
   4   0  10   23.44    1.72 
   4   0 -10   22.77    2.25 
  -4   0  10   22.80    2.76 
  -4   0 -10   19.04    2.49 
   4   0  11    6.05    1.20 
   4   0  11    4.91    1.30 
   4   0 -11    4.80    1.15 
   4   0 -11    5.40    1.30 
  -4   0  11    5.21    1.37 
  -4   0 -11    6.89    1.61 
   4   0 -12    0.61    0.60 
   4   0 -12    0.83    0.50 
   4   0  12    1.11    0.53 
   4   0  12    0.49    0.76 
  -4   0  12    0.81    0.61 
  -4   0 -12    0.91    0.73 
   4   0 -13    0.13    0.50 
   4   0  13    1.06    0.64 
   4   0 -13   -0.16    0.46 
   4   0  13    1.45    0.80 
  -4   0  13    0.45    0.66 
  -4   0 -13    1.11    0.82 
   4   0 -14   -0.33    0.44 
   4   0  14    0.29    0.41 
   4   0  14   -0.43    0.58 
   4   0 -14    0.96    0.75 
  -4   0  14    0.44    0.51 
  -4   0 -14   -0.10    0.44 
   4   0  15   27.63    3.56 
   4   0 -15   23.48    2.74 
   4   0 -15   25.77    3.58 
  -4   0 -15   24.95    3.74 
  -4   0  15   26.94    3.38 
   4   0 -16    0.89    0.66 
   4   0  16    2.26    1.09 
   4   0 -16    3.47    1.12 
  -4   0 -16    1.24    0.82 
  -4   0  16    0.98    0.90 
   5   0   0   -0.55    0.13 
   5   0   0   -0.23    0.28 
  -5   0   0   -0.57    0.21 
  -5   0   0   -0.22    0.14 
   5   0  -1  307.08    4.61 
   5   0   1  300.95    5.42 
   5   0  -1  297.21    5.25 
   5   0   1  308.99    4.88 
   5   0  -1  304.18    5.43 
  -5   0  -1  315.07    5.31 
  -5   0   1  313.59    5.75 
  -5   0  -1  299.67    5.76 
   5   0   2  385.09    5.74 
   5   0  -2  388.03    6.59 
   5   0  -2  384.38    5.68 
   5   0   2  379.69    6.50 
  -5   0   2  382.68    7.03 
  -5   0  -2  374.41    6.70 
  -5   0   2  390.49    6.67 
  -5   0  -2  382.59    6.84 
   5   0   3   47.71    1.34 
   5   0  -3   47.29    1.41 
   5   0  -3   47.19    1.86 
   5   0   3   44.59    1.79 
  -5   0   3   48.13    1.77 
  -5   0   3   48.96    2.12 
  -5   0  -3   44.43    1.82 
  -5   0  -3   44.15    1.91 
   5   0  -4   24.07    1.16 
   5   0   4   25.85    1.44 
   5   0   4   25.64    1.04 
   5   0  -4   24.32    1.39 
  -5   0   4   24.84    1.24 
  -5   0  -4   24.66    1.34 
  -5   0   4   27.76    1.69 
  -5   0  -4   25.06    1.56 
   5   0   5    0.58    0.24 
   5   0   5    0.79    0.41 
   5   0  -5    1.00    0.40 
   5   0  -5    1.12    0.38 
  -5   0   5    0.43    0.46 
  -5   0   5    0.46    0.24 
  -5   0  -5    0.24    0.34 
  -5   0  -5    0.39    0.27 
   5   0   6   66.59    2.11 
   5   0  -6   63.78    2.48 
   5   0  -6   63.91    2.58 
   5   0   6   63.85    2.61 
  -5   0  -6   64.67    2.99 
  -5   0   6   63.36    2.03 
  -5   0   6   63.78    2.95 
  -5   0  -6   68.11    2.29 
   5   0  -7  117.16    3.79 
   5   0   7  121.56    3.26 
   5   0   7  117.16    3.82 
   5   0  -7  111.09    3.65 
  -5   0  -7  118.82    4.42 
  -5   0   7  113.42    4.23 
  -5   0  -7  119.02    3.17 
  -5   0   7  115.79    2.88 
   5   0   8   12.91    1.65 
   5   0  -8   14.64    1.77 
   5   0   8   14.13    1.12 
   5   0  -8   14.01    1.64 
  -5   0  -8   13.12    0.97 
  -5   0  -8   16.88    2.16 
  -5   0   8   13.83    1.83 
  -5   0   8   13.78    0.86 
   5   0   9    0.37    0.52 
   5   0   9    0.33    0.30 
   5   0  -9    0.60    0.48 
   5   0  -9    0.06    0.32 
  -5   0   9   -0.68    0.26 
  -5   0  -9   -0.25    0.19 
  -5   0  -9    0.29    0.49 
   5   0  10  207.07    6.20 
   5   0 -10  207.87    6.44 
   5   0 -10  201.54    5.80 
   5   0  10  212.10    5.47 
  -5   0 -10  211.86    7.18 
  -5   0  10  217.27    6.84 
   5   0 -11   28.03    2.93 
   5   0 -11   26.27    2.55 
   5   0  11   30.48    3.00 
   5   0  11   28.39    1.92 
  -5   0  11   29.60    3.27 
  -5   0 -11   33.17    3.66 
   5   0 -12  175.05    6.47 
   5   0  12  184.91    5.46 
   5   0  12  174.63    6.15 
   5   0 -12  165.67    5.57 
  -5   0 -12  170.20    7.01 
  -5   0  12  170.66    6.46 
   5   0 -13    1.49    0.67 
   5   0  13    0.66    0.48 
   5   0 -13    1.70    0.89 
   5   0  13    2.89    1.18 
  -5   0 -13    2.79    1.12 
  -5   0  13    0.91    0.79 
   5   0 -14   52.91    3.74 
   5   0  14   52.78    3.67 
   5   0 -14   51.75    3.16 
  -5   0 -14   48.24    4.98 
  -5   0  14   57.91    3.83 
   5   0  15   15.94    2.57 
   5   0 -15   15.17    2.21 
   5   0 -15   15.76    2.67 
  -5   0  15   18.63    2.95 
  -5   0 -15   11.76    2.33 
   5   0  16    3.56    1.13 
   5   0 -16    6.29    1.43 
   5   0 -16    4.68    1.33 
  -5   0  16    6.85    1.77 
  -5   0 -16    6.31    1.90 
   6   0   0    0.36    0.34 
   6   0   0    0.55    0.46 
  -6   0   0    0.63    0.33 
  -6   0   0    0.88    0.54 
   6   0   1    0.23    0.17 
   6   0  -1    0.17    0.18 
   6   0  -1   -0.13    0.23 
   6   0  -1    0.08    0.12 
   6   0   1   -0.27    0.19 
  -6   0  -1    0.44    0.22 
  -6   0  -1    0.13    0.24 
  -6   0   1    0.16    0.22 
   6   0  -2  115.18    3.10 
   6   0  -2  116.41    2.22 
   6   0   2  110.93    2.34 
  -6   0  -2  112.30    3.28 
  -6   0   2  109.49    3.25 
  -6   0  -2  116.88    3.04 
  -6   0   2  110.71    3.16 
   6   0  -3   31.63    1.62 
   6   0  -3   31.72    1.11 
   6   0   3   31.75    1.09 
  -6   0   3   33.10    1.60 
  -6   0  -3   29.93    1.63 
  -6   0  -3   30.83    1.62 
  -6   0   3   32.25    1.80 
   6   0   4   -0.15    0.13 
   6   0   4    0.48    0.42 
   6   0  -4    0.20    0.21 
   6   0  -4    0.27    0.33 
  -6   0   4   -0.16    0.19 
  -6   0  -4    0.01    0.26 
  -6   0  -4   -0.04    0.26 
  -6   0   4    0.51    0.37 
   6   0  -5   33.42    1.81 
   6   0  -5   28.77    1.41 
   6   0   5   30.84    1.25 
  -6   0  -5   32.21    1.97 
  -6   0   5   29.52    1.50 
  -6   0  -5   29.36    1.61 
  -6   0   5   26.31    1.89 
   6   0  -6  428.37    8.33 
   6   0   6  439.47    8.44 
   6   0  -6  439.38    8.14 
   6   0   6  427.91    7.31 
  -6   0  -6  432.11    9.26 
  -6   0   6  443.69    7.64 
  -6   0   6  431.07    9.34 
  -6   0  -6  438.11    7.94 
   6   0  -7   -0.05    0.38 
   6   0   7    0.07    0.23 
   6   0   7   -0.23    0.37 
   6   0  -7   -0.10    0.25 
  -6   0  -7   -0.01    0.33 
  -6   0   7    0.27    0.25 
  -6   0  -7    0.13    0.21 
  -6   0   7   -0.09    0.41 
   6   0  -8   17.04    1.88 
   6   0   8   14.53    1.13 
   6   0  -8   14.27    1.66 
   6   0   8   17.56    1.86 
  -6   0  -8   16.36    1.18 
  -6   0   8   17.56    2.32 
  -6   0  -8   14.52    2.04 
  -6   0   8   15.23    1.03 
   6   0   9   15.81    1.56 
   6   0  -9   17.71    2.01 
   6   0   9   17.31    2.01 
   6   0  -9   14.02    1.84 
  -6   0  -9   17.60    2.38 
  -6   0  -9   15.65    1.14 
  -6   0   9   17.03    2.34 
   6   0 -10   -0.73    0.25 
   6   0  10    0.19    0.35 
   6   0 -10    0.17    0.49 
   6   0  10    0.06    0.50 
  -6   0 -10   -0.11    0.42 
  -6   0  10    0.52    0.53 
   6   0 -11    3.30    0.98 
   6   0 -11    4.50    1.13 
   6   0  11    4.70    0.97 
   6   0  11    3.96    1.15 
  -6   0 -11    3.07    1.12 
  -6   0  11    3.95    1.20 
   6   0  12   11.37    1.56 
   6   0 -12   11.97    1.80 
   6   0  12   10.92    2.01 
  -6   0  12   13.24    2.19 
  -6   0 -12   13.27    2.36 
   6   0  13   -0.10    0.56 
   6   0 -13   -0.31    0.43 
   6   0 -13    0.03    0.45 
  -6   0 -13   -0.02    0.51 
  -6   0  13   -0.55    0.52 
   6   0 -14    1.21    0.61 
   6   0  14    1.28    0.85 
   6   0 -14    0.11    0.58 
  -6   0  14   -0.28    0.58 
  -6   0 -14    1.71    1.02 
   6   0 -15   -0.34    0.49 
   6   0  15    0.10    0.64 
   6   0 -15    1.17    0.51 
  -6   0  15    0.76    0.66 
  -6   0 -15   -0.75    0.49 
   6   0 -16   28.44    3.17 
   6   0 -16   24.04    3.19 
   6   0  16   33.49    3.93 
  -6   0 -16   24.82    3.61 
  -6   0  16   32.40    4.01 
   7   0   0    0.23    0.17 
   7   0   0    0.77    0.38 
  -7   0   0   -0.09    0.21 
  -7   0   0   -0.08    0.13 
   7   0   1    7.77    0.61 
   7   0   1    6.85    0.96 
   7   0  -1    6.04    0.78 
   7   0  -1    7.05    0.49 
   7   0  -1    6.40    0.90 
  -7   0  -1    7.19    0.80 
  -7   0  -1    7.25    1.07 
  -7   0   1    6.70    1.01
[truncated: 12,405,615 more chars]
